# Supplementary material for: Reproductive Ecology of the Giant African Snail in South Florida: Implications for Eradication Programs
Source: PLoS One. 2016 Nov 18;11(11):e0165408. doi: 10.1371/journal.pone.0165408 (PMC5115660; doi:10.1371/journal.pone.0165408)
Supplement: S1 Data — (XLSX) [file pone.0165408.s001.xlsx]

## Sheet: All data
Core	Date	StartDate	Year	Week	Pesticide	GAS_ID	Size100	Size (mm)	WithEggs	#Eggs	#NoShell	WithShell	TempMax	TempAvg	TempMin	DewPointMax	DewPointAvg	DewPointMin	HumMax	HumAvg	HumMin	PresMax	PresMin	Rain	PercentMoon
1	2012-03-30	2012-03-25	12	13	OP	17	3210	32.1	n	0	0	0	83	72	61	64	60	56	92	68	49	30.04	45.94	0.01	47
1	2012-03-30	2012-03-25	12	13	OP	8	3565	35.65	n	0	0	0	83	72	61	64	60	56	92	68	49	30.04	36.94	0.01	47
1	2012-03-30	2012-03-25	12	13	OP	7	3592	35.92	n	0	0	0	83	72	61	64	60	56	92	68	49	30.04	35.94	0.01	47
1	2012-03-30	2012-03-25	12	13	OP	11	3663	36.63	n	0	0	0	83	72	61	64	60	56	92	68	49	30.04	39.94	0.01	47
1	2012-03-30	2012-03-25	12	13	OP	16	3741	37.41	n	0	0	0	83	72	61	64	60	56	92	68	49	30.04	44.94	0.01	47
1	2012-03-30	2012-03-25	12	13	OP	9	3944	39.44	n	0	0	0	83	72	61	64	60	56	92	68	49	30.04	37.94	0.01	47
1	2012-03-30	2012-03-25	12	13	OP	15	3962	39.62	n	0	0	0	83	72	61	64	60	56	92	68	49	30.04	43.94	0.01	47
1	2012-03-30	2012-03-25	12	13	OP	10	4057	40.57	n	0	0	0	83	72	61	64	60	56	92	68	49	30.04	38.94	0.01	47
1	2012-03-30	2012-03-25	12	13	OP	5	4609	46.09	n	0	0	0	83	72	61	64	60	56	92	68	49	30.04	33.94	0.01	47
1	2012-03-30	2012-03-25	12	13	OP	6	4721	47.21	n	0	0	0	83	72	61	64	60	56	92	68	49	30.04	34.94	0.01	47
1	2012-03-30	2012-03-25	12	13	OP	2	4933	49.33	n	0	0	0	83	72	61	64	60	56	92	68	49	30.04	30.94	0.01	47
1	2012-03-30	2012-03-25	12	13	OP	13	5131	51.31	n	0	0	0	83	72	61	64	60	56	92	68	49	30.04	41.94	0.01	47
1	2012-03-30	2012-03-25	12	13	OP	4	5138	51.38	n	0	0	0	83	72	61	64	60	56	92	68	49	30.04	32.94	0.01	47
1	2012-03-30	2012-03-25	12	13	OP	3	5432	54.32	n	0	0	0	83	72	61	64	60	56	92	68	49	30.04	31.94	0.01	47
1	2012-03-30	2012-03-25	12	13	OP	14	5604	56.04	n	0	0	0	83	72	61	64	60	56	92	68	49	30.04	42.94	0.01	47
1	2012-03-30	2012-03-25	12	13	OP	12	5926	59.26	n	0	0	0	83	72	61	64	60	56	92	68	49	30.04	40.94	0.01	47
1	2012-03-30	2012-03-25	12	13	OP	1	6174	61.74	n	0	0	0	83	72	61	64	60	56	92	68	49	30.04	29.94	0.01	47
1	2012-04-06	2012-04-01	12	14	OP	48	3270	32.7	n	0	0	0	91	80	73	76	70	64	96	74	50	29.85	29.71	0.01	100
1	2012-04-06	2012-04-01	12	14	OP	50	3388	33.88	n	0	0	0	91	80	73	76	70	64	96	74	50	29.85	29.71	0.01	100
1	2012-04-06	2012-04-01	12	14	OP	15	3411	34.11	n	0	0	0	91	80	73	76	70	64	96	74	50	29.85	29.71	0.01	100
1	2012-04-06	2012-04-01	12	14	OP	23	3446	34.46	n	0	0	0	91	80	73	76	70	64	96	74	50	29.85	29.71	0.01	100
1	2012-04-06	2012-04-01	12	14	OP	47	3475	34.75	n	0	0	0	91	80	73	76	70	64	96	74	50	29.85	29.71	0.01	100
1	2012-04-06	2012-04-01	12	14	OP	45	3542	35.42	n	0	0	0	91	80	73	76	70	64	96	74	50	29.85	29.71	0.01	100
1	2012-04-06	2012-04-01	12	14	OP	22	3629	36.29	n	0	0	0	91	80	73	76	70	64	96	74	50	29.85	29.71	0.01	100
1	2012-04-06	2012-04-01	12	14	OP	24	3793	37.93	n	0	0	0	91	80	73	76	70	64	96	74	50	29.85	29.71	0.01	100
1	2012-04-06	2012-04-01	12	14	OP	8	3877	38.77	n	0	0	0	91	80	73	76	70	64	96	74	50	29.85	29.71	0.01	100
1	2012-04-06	2012-04-01	12	14	OP	26	3927	39.27	n	0	0	0	91	80	73	76	70	64	96	74	50	29.85	29.71	0.01	100
1	2012-04-06	2012-04-01	12	14	OP	33	3933	39.33	n	0	0	0	91	80	73	76	70	64	96	74	50	29.85	29.71	0.01	100
1	2012-04-06	2012-04-01	12	14	OP	54	4017	40.17	n	0	0	0	91	80	73	76	70	64	96	74	50	29.85	29.71	0.01	100
1	2012-04-06	2012-04-01	12	14	OP	7	4121	41.21	n	0	0	0	91	80	73	76	70	64	96	74	50	29.85	29.71	0.01	100
1	2012-04-06	2012-04-01	12	14	OP	17	4140	41.4	n	0	0	0	91	80	73	76	70	64	96	74	50	29.85	29.71	0.01	100
1	2012-04-06	2012-04-01	12	14	OP	16	4170	41.7	n	0	0	0	91	80	73	76	70	64	96	74	50	29.85	29.71	0.01	100
1	2012-04-06	2012-04-01	12	14	OP	44	4353	43.53	n	0	0	0	91	80	73	76	70	64	96	74	50	29.85	29.71	0.01	100
1	2012-04-06	2012-04-01	12	14	OP	6	4461	44.61	n	0	0	0	91	80	73	76	70	64	96	74	50	29.85	29.71	0.01	100
1	2012-04-06	2012-04-01	12	14	OP	42	4498	44.98	n	0	0	0	91	80	73	76	70	64	96	74	50	29.85	29.71	0.01	100
1	2012-04-06	2012-04-01	12	14	OP	14	4522	45.22	n	0	0	0	91	80	73	76	70	64	96	74	50	29.85	29.71	0.01	100
1	2012-04-06	2012-04-01	12	14	OP	25	4566	45.66	n	0	0	0	91	80	73	76	70	64	96	74	50	29.85	29.71	0.01	100
1	2012-04-06	2012-04-01	12	14	OP	39	4581	45.81	n	0	0	0	91	80	73	76	70	64	96	74	50	29.85	29.71	0.01	100
1	2012-04-06	2012-04-01	12	14	OP	21	4638	46.38	n	0	0	0	91	80	73	76	70	64	96	74	50	29.85	29.71	0.01	100
1	2012-04-06	2012-04-01	12	14	OP	41	4669	46.69	n	0	0	0	91	80	73	76	70	64	96	74	50	29.85	29.71	0.01	100
1	2012-04-06	2012-04-01	12	14	OP	43	4714	47.14	n	0	0	0	91	80	73	76	70	64	96	74	50	29.85	29.71	0.01	100
1	2012-04-06	2012-04-01	12	14	OP	32	4744	47.44	n	0	0	0	91	80	73	76	70	64	96	74	50	29.85	29.71	0.01	100
1	2012-04-06	2012-04-01	12	14	OP	40	4905	49.05	n	0	0	0	91	80	73	76	70	64	96	74	50	29.85	29.71	0.01	100
1	2012-04-06	2012-04-01	12	14	OP	53	4931	49.31	n	0	0	0	91	80	73	76	70	64	96	74	50	29.85	29.71	0.01	100
1	2012-04-06	2012-04-01	12	14	OP	13	5053	50.53	n	0	0	0	91	80	73	76	70	64	96	74	50	29.85	29.71	0.01	100
1	2012-04-06	2012-04-01	12	14	OP	31	5075	50.75	n	0	0	0	91	80	73	76	70	64	96	74	50	29.85	29.71	0.01	100
1	2012-04-06	2012-04-01	12	14	OP	3	5121	51.21	n	0	0	0	91	80	73	76	70	64	96	74	50	29.85	29.71	0.01	100
1	2012-04-06	2012-04-01	12	14	OP	11	5162	51.62	n	0	0	0	91	80	73	76	70	64	96	74	50	29.85	29.71	0.01	100
1	2012-04-06	2012-04-01	12	14	OP	38	5166	51.66	n	0	0	0	91	80	73	76	70	64	96	74	50	29.85	29.71	0.01	100
1	2012-04-06	2012-04-01	12	14	OP	37	5194	51.94	n	0	0	0	91	80	73	76	70	64	96	74	50	29.85	29.71	0.01	100
1	2012-04-06	2012-04-01	12	14	OP	5	5197	51.97	n	0	0	0	91	80	73	76	70	64	96	74	50	29.85	29.71	0.01	100
1	2012-04-06	2012-04-01	12	14	OP	12	5353	53.53	n	0	0	0	91	80	73	76	70	64	96	74	50	29.85	29.71	0.01	100
1	2012-04-06	2012-04-01	12	14	OP	46	5486	54.86	n	0	0	0	91	80	73	76	70	64	96	74	50	29.85	29.71	0.01	100
1	2012-04-06	2012-04-01	12	14	OP	35	5574	55.74	n	0	0	0	91	80	73	76	70	64	96	74	50	29.85	29.71	0.01	100
1	2012-04-06	2012-04-01	12	14	OP	20	5675	56.75	n	0	0	0	91	80	73	76	70	64	96	74	50	29.85	29.71	0.01	100
1	2012-04-06	2012-04-01	12	14	OP	36	5740	57.4	n	0	0	0	91	80	73	76	70	64	96	74	50	29.85	29.71	0.01	100
1	2012-04-06	2012-04-01	12	14	OP	4	5880	58.8	n	0	0	0	91	80	73	76	70	64	96	74	50	29.85	29.71	0.01	100
1	2012-04-06	2012-04-01	12	14	OP	18	5933	59.33	n	0	0	0	91	80	73	76	70	64	96	74	50	29.85	29.71	0.01	100
1	2012-04-06	2012-04-01	12	14	OP	49	6005	60.05	n	0	0	0	91	80	73	76	70	64	96	74	50	29.85	29.71	0.01	100
1	2012-04-06	2012-04-01	12	14	OP	34	6174	61.74	n	0	0	0	91	80	73	76	70	64	96	74	50	29.85	29.71	0.01	100
1	2012-04-06	2012-04-01	12	14	OP	29	6181	61.81	n	0	0	0	91	80	73	76	70	64	96	74	50	29.85	29.71	0.01	100
1	2012-04-06	2012-04-01	12	14	OP	30	6244	62.44	n	0	0	0	91	80	73	76	70	64	96	74	50	29.85	29.71	0.01	100
1	2012-04-06	2012-04-01	12	14	OP	10	6507	65.07	n	0	0	0	91	80	73	76	70	64	96	74	50	29.85	29.71	0.01	100
1	2012-04-06	2012-04-01	12	14	OP	19	6575	65.75	y	30	30	0	91	80	73	76	70	64	96	74	50	29.85	29.71	0.01	100
1	2012-04-06	2012-04-01	12	14	OP	52	6578	65.78	n	0	0	0	91	80	73	76	70	64	96	74	50	29.85	29.71	0.01	100
1	2012-04-06	2012-04-01	12	14	OP	28	6615	66.15	y	19	19	0	91	80	73	76	70	64	96	74	50	29.85	29.71	0.01	100
1	2012-04-06	2012-04-01	12	14	OP	2	7360	73.6	n	0	0	0	91	80	73	76	70	64	96	74	50	29.85	29.71	0.01	100
1	2012-04-06	2012-04-01	12	14	OP	9	7889	78.89	y	29	29	0	91	80	73	76	70	64	96	74	50	29.85	29.71	0.01	100
1	2012-04-06	2012-04-01	12	14	OP	1	9291	92.91	n	0	0	0	91	80	73	76	70	64	96	74	50	29.85	29.71	0.01	100
1	2012-04-06	2012-04-01	12	14	OP	51	9837	98.37	n	0	0	0	91	80	73	76	70	64	96	74	50	29.85	29.71	0.01	100
1	2012-04-06	2012-04-01	12	14	OP	27	10309	103.09	n	0	0	0	91	80	73	76	70	64	96	74	50	29.85	29.71	0.01	100
1	2012-04-13	2012-04-08	12	15	OP	66	2763	27.63	n	0	0	0	87	73	64	70	66	61	96	80	43	30.05	29.94	0.33	49
1	2012-04-13	2012-04-08	12	15	OP	105	3129	31.29	n	0	0	0	87	73	64	70	66	61	96	80	43	30.05	29.94	0.33	49
1	2012-04-13	2012-04-08	12	15	OP	65	3154	31.54	n	0	0	0	87	73	64	70	66	61	96	80	43	30.05	29.94	0.33	49
1	2012-04-13	2012-04-08	12	15	OP	106	3170	31.7	n	0	0	0	87	73	64	70	66	61	96	80	43	30.05	29.94	0.33	49
1	2012-04-13	2012-04-08	12	15	OP	60	3184	31.84	n	0	0	0	87	73	64	70	66	61	96	80	43	30.05	29.94	0.33	49
1	2012-04-13	2012-04-08	12	15	OP	104	3253	32.53	n	0	0	0	87	73	64	70	66	61	96	80	43	30.05	29.94	0.33	49
1	2012-04-13	2012-04-08	12	15	OP	103	3464	34.64	n	0	0	0	87	73	64	70	66	61	96	80	43	30.05	29.94	0.33	49
1	2012-04-13	2012-04-08	12	15	OP	47	3486	34.86	n	0	0	0	87	73	64	70	66	61	96	80	43	30.05	29.94	0.33	49
1	2012-04-13	2012-04-08	12	15	OP	102	3527	35.27	n	0	0	0	87	73	64	70	66	61	96	80	43	30.05	29.94	0.33	49
1	2012-04-13	2012-04-08	12	15	OP	28	3535	35.35	n	0	0	0	87	73	64	70	66	61	96	80	43	30.05	29.94	0.33	49
1	2012-04-13	2012-04-08	12	15	OP	85	3582	35.82	n	0	0	0	87	73	64	70	66	61	96	80	43	30.05	29.94	0.33	49
1	2012-04-13	2012-04-08	12	15	OP	24	3597	35.97	n	0	0	0	87	73	64	70	66	61	96	80	43	30.05	29.94	0.33	49
1	2012-04-13	2012-04-08	12	15	OP	61	3601	36.01	n	0	0	0	87	73	64	70	66	61	96	80	43	30.05	29.94	0.33	49
1	2012-04-13	2012-04-08	12	15	OP	101	3661	36.61	n	0	0	0	87	73	64	70	66	61	96	80	43	30.05	29.94	0.33	49
1	2012-04-13	2012-04-08	12	15	OP	64	3685	36.85	n	0	0	0	87	73	64	70	66	61	96	80	43	30.05	29.94	0.33	49
1	2012-04-13	2012-04-08	12	15	OP	82	3690	36.9	n	0	0	0	87	73	64	70	66	61	96	80	43	30.05	29.94	0.33	49
1	2012-04-13	2012-04-08	12	15	OP	27	3692	36.92	n	0	0	0	87	73	64	70	66	61	96	80	43	30.05	29.94	0.33	49
1	2012-04-13	2012-04-08	12	15	OP	84	3692	36.92	n	0	0	0	87	73	64	70	66	61	96	80	43	30.05	29.94	0.33	49
1	2012-04-13	2012-04-08	12	15	OP	26	3725	37.25	n	0	0	0	87	73	64	70	66	61	96	80	43	30.05	29.94	0.33	49
1	2012-04-13	2012-04-08	12	15	OP	63	3729	37.29	n	0	0	0	87	73	64	70	66	61	96	80	43	30.05	29.94	0.33	49
1	2012-04-13	2012-04-08	12	15	OP	62	3801	38.01	n	0	0	0	87	73	64	70	66	61	96	80	43	30.05	29.94	0.33	49
1	2012-04-13	2012-04-08	12	15	OP	25	3834	38.34	n	0	0	0	87	73	64	70	66	61	96	80	43	30.05	29.94	0.33	49
1	2012-04-13	2012-04-08	12	15	OP	99	3843	38.43	n	0	0	0	87	73	64	70	66	61	96	80	43	30.05	29.94	0.33	49
1	2012-04-13	2012-04-08	12	15	OP	59	3853	38.53	n	0	0	0	87	73	64	70	66	61	96	80	43	30.05	29.94	0.33	49
1	2012-04-13	2012-04-08	12	15	OP	57	3894	38.94	n	0	0	0	87	73	64	70	66	61	96	80	43	30.05	29.94	0.33	49
1	2012-04-13	2012-04-08	12	15	OP	100	3909	39.09	n	0	0	0	87	73	64	70	66	61	96	80	43	30.05	29.94	0.33	49
1	2012-04-13	2012-04-08	12	15	OP	23	3989	39.89	n	0	0	0	87	73	64	70	66	61	96	80	43	30.05	29.94	0.33	49
1	2012-04-13	2012-04-08	12	15	OP	56	4001	40.01	n	0	0	0	87	73	64	70	66	61	96	80	43	30.05	29.94	0.33	49
1	2012-04-13	2012-04-08	12	15	OP	22	4009	40.09	n	0	0	0	87	73	64	70	66	61	96	80	43	30.05	29.94	0.33	49
1	2012-04-13	2012-04-08	12	15	OP	98	4017	40.17	n	0	0	0	87	73	64	70	66	61	96	80	43	30.05	29.94	0.33	49
1	2012-04-13	2012-04-08	12	15	OP	46	4031	40.31	n	0	0	0	87	73	64	70	66	61	96	80	43	30.05	29.94	0.33	49
1	2012-04-13	2012-04-08	12	15	OP	58	4049	40.49	n	0	0	0	87	73	64	70	66	61	96	80	43	30.05	29.94	0.33	49
1	2012-04-13	2012-04-08	12	15	OP	83	4072	40.72	n	0	0	0	87	73	64	70	66	61	96	80	43	30.05	29.94	0.33	49
1	2012-04-13	2012-04-08	12	15	OP	81	4121	41.21	n	0	0	0	87	73	64	70	66	61	96	80	43	30.05	29.94	0.33	49
1	2012-04-13	2012-04-08	12	15	OP	80	4239	42.39	n	0	0	0	87	73	64	70	66	61	96	80	43	30.05	29.94	0.33	49
1	2012-04-13	2012-04-08	12	15	OP	97	4261	42.61	n	0	0	0	87	73	64	70	66	61	96	80	43	30.05	29.94	0.33	49
1	2012-04-13	2012-04-08	12	15	OP	79	4263	42.63	n	0	0	0	87	73	64	70	66	61	96	80	43	30.05	29.94	0.33	49
1	2012-04-13	2012-04-08	12	15	OP	45	4272	42.72	n	0	0	0	87	73	64	70	66	61	96	80	43	30.05	29.94	0.33	49
1	2012-04-13	2012-04-08	12	15	OP	18	4305	43.05	n	0	0	0	87	73	64	70	66	61	96	80	43	30.05	29.94	0.33	49
1	2012-04-13	2012-04-08	12	15	OP	96	4344	43.44	n	0	0	0	87	73	64	70	66	61	96	80	43	30.05	29.94	0.33	49
1	2012-04-13	2012-04-08	12	15	OP	21	4385	43.85	n	0	0	0	87	73	64	70	66	61	96	80	43	30.05	29.94	0.33	49
1	2012-04-13	2012-04-08	12	15	OP	91	4419	44.19	n	0	0	0	87	73	64	70	66	61	96	80	43	30.05	29.94	0.33	49
1	2012-04-13	2012-04-08	12	15	OP	44	4455	44.55	n	0	0	0	87	73	64	70	66	61	96	80	43	30.05	29.94	0.33	49
1	2012-04-13	2012-04-08	12	15	OP	20	4490	44.9	n	0	0	0	87	73	64	70	66	61	96	80	43	30.05	29.94	0.33	49
1	2012-04-13	2012-04-08	12	15	OP	39	4507	45.07	n	0	0	0	87	73	64	70	66	61	96	80	43	30.05	29.94	0.33	49
1	2012-04-13	2012-04-08	12	15	OP	55	4550	45.5	n	0	0	0	87	73	64	70	66	61	96	80	43	30.05	29.94	0.33	49
1	2012-04-13	2012-04-08	12	15	OP	17	4566	45.66	n	0	0	0	87	73	64	70	66	61	96	80	43	30.05	29.94	0.33	49
1	2012-04-13	2012-04-08	12	15	OP	43	4577	45.77	n	0	0	0	87	73	64	70	66	61	96	80	43	30.05	29.94	0.33	49
1	2012-04-13	2012-04-08	12	15	OP	77	4644	46.44	n	0	0	0	87	73	64	70	66	61	96	80	43	30.05	29.94	0.33	49
1	2012-04-13	2012-04-08	12	15	OP	93	4660	46.6	n	0	0	0	87	73	64	70	66	61	96	80	43	30.05	29.94	0.33	49
1	2012-04-13	2012-04-08	12	15	OP	94	4662	46.62	n	0	0	0	87	73	64	70	66	61	96	80	43	30.05	29.94	0.33	49
1	2012-04-13	2012-04-08	12	15	OP	95	4665	46.65	n	0	0	0	87	73	64	70	66	61	96	80	43	30.05	29.94	0.33	49
1	2012-04-13	2012-04-08	12	15	OP	34	4674	46.74	n	0	0	0	87	73	64	70	66	61	96	80	43	30.05	29.94	0.33	49
1	2012-04-13	2012-04-08	12	15	OP	78	4736	47.36	n	0	0	0	87	73	64	70	66	61	96	80	43	30.05	29.94	0.33	49
1	2012-04-13	2012-04-08	12	15	OP	40	4739	47.39	n	0	0	0	87	73	64	70	66	61	96	80	43	30.05	29.94	0.33	49
1	2012-04-13	2012-04-08	12	15	OP	48	4751	47.51	n	0	0	0	87	73	64	70	66	61	96	80	43	30.05	29.94	0.33	49
1	2012-04-13	2012-04-08	12	15	OP	19	4813	48.13	n	0	0	0	87	73	64	70	66	61	96	80	43	30.05	29.94	0.33	49
1	2012-04-13	2012-04-08	12	15	OP	36	4868	48.68	n	0	0	0	87	73	64	70	66	61	96	80	43	30.05	29.94	0.33	49
1	2012-04-13	2012-04-08	12	15	OP	41	4889	48.89	n	0	0	0	87	73	64	70	66	61	96	80	43	30.05	29.94	0.33	49
1	2012-04-13	2012-04-08	12	15	OP	54	4896	48.96	n	0	0	0	87	73	64	70	66	61	96	80	43	30.05	29.94	0.33	49
1	2012-04-13	2012-04-08	12	15	OP	92	4912	49.12	n	0	0	0	87	73	64	70	66	61	96	80	43	30.05	29.94	0.33	49
1	2012-04-13	2012-04-08	12	15	OP	42	4989	49.89	n	0	0	0	87	73	64	70	66	61	96	80	43	30.05	29.94	0.33	49
1	2012-04-13	2012-04-08	12	15	OP	37	5050	50.5	n	0	0	0	87	73	64	70	66	61	96	80	43	30.05	29.94	0.33	49
1	2012-04-13	2012-04-08	12	15	NP	11	5073	50.73	n	0	0	0	87	73	64	70	66	61	96	80	43	30.05	29.94	0.33	49
1	2012-04-13	2012-04-08	12	15	OP	70	5114	51.14	n	0	0	0	87	73	64	70	66	61	96	80	43	30.05	29.94	0.33	49
1	2012-04-13	2012-04-08	12	15	OP	35	5170	51.7	n	0	0	0	87	73	64	70	66	61	96	80	43	30.05	29.94	0.33	49
1	2012-04-13	2012-04-08	12	15	NP	10	5174	51.74	n	0	0	0	87	73	64	70	66	61	96	80	43	30.05	29.94	0.33	49
1	2012-04-13	2012-04-08	12	15	OP	49	5188	51.88	n	0	0	0	87	73	64	70	66	61	96	80	43	30.05	29.94	0.33	49
1	2012-04-12	2012-04-08	12	15	OP	7	5206	52.06	n	0	0	0	90	76	64	65	61	53	93	65	29	30	29.93	0	60
1	2012-04-13	2012-04-08	12	15	OP	53	5206	52.06	n	0	0	0	87	73	64	70	66	61	96	80	43	30.05	29.94	0.33	49
1	2012-04-12	2012-04-08	12	15	OP	6	5210	52.1	n	0	0	0	90	76	64	65	61	53	93	65	29	30	29.93	0	60
1	2012-04-13	2012-04-08	12	15	OP	76	5237	52.37	n	0	0	0	87	73	64	70	66	61	96	80	43	30.05	29.94	0.33	49
1	2012-04-13	2012-04-08	12	15	OP	38	5252	52.52	n	0	0	0	87	73	64	70	66	61	96	80	43	30.05	29.94	0.33	49
1	2012-04-13	2012-04-08	12	15	OP	71	5253	52.53	n	0	0	0	87	73	64	70	66	61	96	80	43	30.05	29.94	0.33	49
1	2012-04-13	2012-04-08	12	15	OP	88	5259	52.59	n	0	0	0	87	73	64	70	66	61	96	80	43	30.05	29.94	0.33	49
1	2012-04-12	2012-04-08	12	15	OP	5	5270	52.7	n	0	0	0	90	76	64	65	61	53	93	65	29	30	29.93	0	60
1	2012-04-13	2012-04-08	12	15	OP	16	5280	52.8	n	0	0	0	87	73	64	70	66	61	96	80	43	30.05	29.94	0.33	49
1	2012-04-13	2012-04-08	12	15	OP	51	5283	52.83	n	0	0	0	87	73	64	70	66	61	96	80	43	30.05	29.94	0.33	49
1	2012-04-13	2012-04-08	12	15	OP	90	5293	52.93	n	0	0	0	87	73	64	70	66	61	96	80	43	30.05	29.94	0.33	49
1	2012-04-13	2012-04-08	12	15	NP	9	5315	53.15	n	0	0	0	87	73	64	70	66	61	96	80	43	30.05	29.94	0.33	49
1	2012-04-13	2012-04-08	12	15	OP	74	5359	53.59	n	0	0	0	87	73	64	70	66	61	96	80	43	30.05	29.94	0.33	49
1	2012-04-13	2012-04-08	12	15	OP	75	5566	55.66	n	0	0	0	87	73	64	70	66	61	96	80	43	30.05	29.94	0.33	49
1	2012-04-13	2012-04-08	12	15	OP	50	5594	55.94	n	0	0	0	87	73	64	70	66	61	96	80	43	30.05	29.94	0.33	49
1	2012-04-13	2012-04-08	12	15	OP	14	5740	57.4	y	59	59	0	87	73	64	70	66	61	96	80	43	30.05	29.94	0.33	49
1	2012-04-13	2012-04-08	12	15	OP	52	5781	57.81	n	0	0	0	87	73	64	70	66	61	96	80	43	30.05	29.94	0.33	49
1	2012-04-13	2012-04-08	12	15	OP	89	5808	58.08	n	0	0	0	87	73	64	70	66	61	96	80	43	30.05	29.94	0.33	49
1	2012-04-12	2012-04-08	12	15	OP	3	5815	58.15	n	0	0	0	90	76	64	65	61	53	93	65	29	30	29.93	0	60
1	2012-04-13	2012-04-08	12	15	OP	33	5831	58.31	n	0	0	0	87	73	64	70	66	61	96	80	43	30.05	29.94	0.33	49
1	2012-04-13	2012-04-08	12	15	OP	13	5855	58.55	n	0	0	0	87	73	64	70	66	61	96	80	43	30.05	29.94	0.33	49
1	2012-04-13	2012-04-08	12	15	NP	8	5863	58.63	n	0	0	0	87	73	64	70	66	61	96	80	43	30.05	29.94	0.33	49
1	2012-04-12	2012-04-08	12	15	OP	4	5967	59.67	n	0	0	0	90	76	64	65	61	53	93	65	29	30	29.93	0	60
1	2012-04-13	2012-04-08	12	15	OP	32	5992	59.92	n	0	0	0	87	73	64	70	66	61	96	80	43	30.05	29.94	0.33	49
1	2012-04-13	2012-04-08	12	15	OP	69	5993	59.93	n	0	0	0	87	73	64	70	66	61	96	80	43	30.05	29.94	0.33	49
1	2012-04-13	2012-04-08	12	15	OP	73	5999	59.99	n	0	0	0	87	73	64	70	66	61	96	80	43	30.05	29.94	0.33	49
1	2012-04-12	2012-04-08	12	15	OP	1	6067	60.67	n	0	0	0	90	76	64	65	61	53	93	65	29	30	29.93	0	60
1	2012-04-12	2012-04-08	12	15	OP	2	6156	61.56	n	0	0	0	90	76	64	65	61	53	93	65	29	30	29.93	0	60
1	2012-04-13	2012-04-08	12	15	OP	31	6199	61.99	n	0	0	0	87	73	64	70	66	61	96	80	43	30.05	29.94	0.33	49
1	2012-04-13	2012-04-08	12	15	OP	87	6212	62.12	n	0	0	0	87	73	64	70	66	61	96	80	43	30.05	29.94	0.33	49
1	2012-04-13	2012-04-08	12	15	OP	68	6244	62.44	y	54	50	4	87	73	64	70	66	61	96	80	43	30.05	29.94	0.33	49
1	2012-04-13	2012-04-08	12	15	OP	15	6339	63.39	n	0	0	0	87	73	64	70	66	61	96	80	43	30.05	29.94	0.33	49
1	2012-04-13	2012-04-08	12	15	OP	67	6381	63.81	y	76	74	2	87	73	64	70	66	61	96	80	43	30.05	29.94	0.33	49
1	2012-04-13	2012-04-08	12	15	OP	72	6514	65.14	y	65	65	0	87	73	64	70	66	61	96	80	43	30.05	29.94	0.33	49
1	2012-04-13	2012-04-08	12	15	OP	29	6537	65.37	n	0	0	0	87	73	64	70	66	61	96	80	43	30.05	29.94	0.33	49
1	2012-04-13	2012-04-08	12	15	OP	30	6754	67.54	n	0	0	0	87	73	64	70	66	61	96	80	43	30.05	29.94	0.33	49
1	2012-04-13	2012-04-08	12	15	OP	86	6842	68.42	y	62	62	0	87	73	64	70	66	61	96	80	43	30.05	29.94	0.33	49
1	2012-04-13	2012-04-08	12	15	OP	12	6991	69.91	y	112	112	0	87	73	64	70	66	61	96	80	43	30.05	29.94	0.33	49
1	2012-04-17	2012-04-15	12	16	OP	49	3171	31.71	n	0	0	0	83	76	69	64	60	56	73	58	40	30.12	30.02	0	29
1	2012-04-17	2012-04-15	12	16	OP	45	3439	34.39	n	0	0	0	83	76	69	64	60	56	73	58	40	30.12	30.02	0	29
1	2012-04-17	2012-04-15	12	16	OP	48	3571	35.71	n	0	0	0	83	76	69	64	60	56	73	58	40	30.12	30.02	0	29
1	2012-04-17	2012-04-15	12	16	OP	47	3657	36.57	n	0	0	0	83	76	69	64	60	56	73	58	40	30.12	30.02	0	29
1	2012-04-17	2012-04-15	12	16	OP	46	3679	36.79	n	0	0	0	83	76	69	64	60	56	73	58	40	30.12	30.02	0	29
1	2012-04-17	2012-04-15	12	16	OP	43	3801	38.01	n	0	0	0	83	76	69	64	60	56	73	58	40	30.12	30.02	0	29
1	2012-04-17	2012-04-15	12	16	OP	42	3907	39.07	n	0	0	0	83	76	69	64	60	56	73	58	40	30.12	30.02	0	29
1	2012-04-17	2012-04-15	12	16	OP	44	3916	39.16	n	0	0	0	83	76	69	64	60	56	73	58	40	30.12	30.02	0	29
1	2012-04-17	2012-04-15	12	16	OP	39	4280	42.8	n	0	0	0	83	76	69	64	60	56	73	58	40	30.12	30.02	0	29
1	2012-04-17	2012-04-15	12	16	OP	40	4359	43.59	n	0	0	0	83	76	69	64	60	56	73	58	40	30.12	30.02	0	29
1	2012-04-17	2012-04-15	12	16	OP	37	4417	44.17	n	0	0	0	83	76	69	64	60	56	73	58	40	30.12	30.02	0	29
1	2012-04-17	2012-04-15	12	16	OP	41	4432	44.32	n	0	0	0	83	76	69	64	60	56	73	58	40	30.12	30.02	0	29
1	2012-04-17	2012-04-15	12	16	OP	38	4449	44.49	n	0	0	0	83	76	69	64	60	56	73	58	40	30.12	30.02	0	29
1	2012-04-17	2012-04-15	12	16	OP	32	4551	45.51	n	0	0	0	83	76	69	64	60	56	73	58	40	30.12	30.02	0	29
1	2012-04-17	2012-04-15	12	16	OP	35	4761	47.61	n	0	0	0	83	76	69	64	60	56	73	58	40	30.12	30.02	0	29
1	2012-04-17	2012-04-15	12	16	OP	36	4770	47.7	n	0	0	0	83	76	69	64	60	56	73	58	40	30.12	30.02	0	29
1	2012-04-17	2012-04-15	12	16	OP	31	4807	48.07	n	0	0	0	83	76	69	64	60	56	73	58	40	30.12	30.02	0	29
1	2012-04-17	2012-04-15	12	16	OP	22	4807	48.07	n	0	0	0	83	76	69	64	60	56	73	58	40	30.12	30.02	0	29
1	2012-04-17	2012-04-15	12	16	OP	26	4822	48.22	n	0	0	0	83	76	69	64	60	56	73	58	40	30.12	30.02	0	29
1	2012-04-17	2012-04-15	12	16	OP	34	4858	48.58	n	0	0	0	83	76	69	64	60	56	73	58	40	30.12	30.02	0	29
1	2012-04-17	2012-04-15	12	16	OP	20	4925	49.25	n	0	0	0	83	76	69	64	60	56	73	58	40	30.12	30.02	0	29
1	2012-04-17	2012-04-15	12	16	OP	28	4967	49.67	n	0	0	0	83	76	69	64	60	56	73	58	40	30.12	30.02	0	29
1	2012-04-17	2012-04-15	12	16	OP	33	4982	49.82	n	0	0	0	83	76	69	64	60	56	73	58	40	30.12	30.02	0	29
1	2012-04-17	2012-04-15	12	16	OP	21	5119	51.19	n	0	0	0	83	76	69	64	60	56	73	58	40	30.12	30.02	0	29
1	2012-04-17	2012-04-15	12	16	OP	15	5221	52.21	n	0	0	0	83	76	69	64	60	56	73	58	40	30.12	30.02	0	29
1	2012-04-17	2012-04-15	12	16	OP	23	5366	53.66	n	0	0	0	83	76	69	64	60	56	73	58	40	30.12	30.02	0	29
1	2012-04-17	2012-04-15	12	16	OP	25	5391	53.91	n	0	0	0	83	76	69	64	60	56	73	58	40	30.12	30.02	0	29
1	2012-04-17	2012-04-15	12	16	OP	24	5404	54.04	n	0	0	0	83	76	69	64	60	56	73	58	40	30.12	30.02	0	29
1	2012-04-17	2012-04-15	12	16	OP	19	5436	54.36	n	0	0	0	83	76	69	64	60	56	73	58	40	30.12	30.02	0	29
1	2012-04-17	2012-04-15	12	16	OP	17	5474	54.74	n	0	0	0	83	76	69	64	60	56	73	58	40	30.12	30.02	0	29
1	2012-04-17	2012-04-15	12	16	OP	30	5475	54.75	n	0	0	0	83	76	69	64	60	56	73	58	40	30.12	30.02	0	29
1	2012-04-17	2012-04-15	12	16	OP	27	5657	56.57	n	0	0	0	83	76	69	64	60	56	73	58	40	30.12	30.02	0	29
1	2012-04-17	2012-04-15	12	16	OP	29	5754	57.54	n	0	0	0	83	76	69	64	60	56	73	58	40	30.12	30.02	0	29
1	2012-04-17	2012-04-15	12	16	OP	18	5901	59.01	n	0	0	0	83	76	69	64	60	56	73	58	40	30.12	30.02	0	29
1	2012-04-17	2012-04-15	12	16	OP	16	6484	64.84	y	101	101	0	83	76	69	64	60	56	73	58	40	30.12	30.02	0	29
1	2012-04-17	2012-04-15	12	16	OP	14	6613	66.13	n	0	0	0	83	76	69	64	60	56	73	58	40	30.12	30.02	0	29
1	2012-04-17	2012-04-15	12	16	OP	12	6928	69.28	n	0	0	0	83	76	69	64	60	56	73	58	40	30.12	30.02	0	29
1	2012-04-17	2012-04-15	12	16	OP	9	6938	69.38	n	0	0	0	83	76	69	64	60	56	73	58	40	30.12	30.02	0	29
1	2012-04-17	2012-04-15	12	16	OP	11	6959	69.59	n	0	0	0	83	76	69	64	60	56	73	58	40	30.12	30.02	0	29
1	2012-04-17	2012-04-15	12	16	OP	10	6971	69.71	n	0	0	0	83	76	69	64	60	56	73	58	40	30.12	30.02	0	29
1	2012-04-19	2012-04-15	12	16	NP	50	7081	70.81	y	51	51	0	84	76	69	71	68	65	91	77	58	29.97	29.85	0.01	3
1	2012-04-19	2012-04-15	12	16	NP	52	7081	70.81	y	51	51	0	84	76	69	71	68	65	91	77	58	29.97	29.85	0.01	3
1	2012-04-17	2012-04-15	12	16	OP	13	7092	70.92	n	0	0	0	83	76	69	64	60	56	73	58	40	30.12	30.02	0	29
1	2012-04-17	2012-04-15	12	16	OP	7	7131	71.31	n	0	0	0	83	76	69	64	60	56	73	58	40	30.12	30.02	0	29
1	2012-04-17	2012-04-15	12	16	OP	5	7171	71.71	y	148	148	0	83	76	69	64	60	56	73	58	40	30.12	30.02	0	29
1	2012-04-19	2012-04-15	12	16	NP	51	7210	72.1	n	0	0	0	84	76	69	71	68	65	91	77	58	29.97	29.85	0.01	3
1	2012-04-19	2012-04-15	12	16	NP	53	7210	72.1	n	0	0	0	84	76	69	71	68	65	91	77	58	29.97	29.85	0.01	3
1	2012-04-17	2012-04-15	12	16	OP	8	7299	72.99	n	0	0	0	83	76	69	64	60	56	73	58	40	30.12	30.02	0	29
1	2012-04-17	2012-04-15	12	16	OP	1	8236	82.36	y	40	40	0	83	76	69	64	60	56	73	58	40	30.12	30.02	0	29
1	2012-04-17	2012-04-15	12	16	OP	4	8674	86.74	n	0	0	0	83	76	69	64	60	56	73	58	40	30.12	30.02	0	29
1	2012-04-17	2012-04-15	12	16	OP	2	8683	86.83	y	26	26	0	83	76	69	64	60	56	73	58	40	30.12	30.02	0	29
1	2012-04-17	2012-04-15	12	16	OP	6	9003	90.03	y	8	8	0	83	76	69	64	60	56	73	58	40	30.12	30.02	0	29
1	2012-04-17	2012-04-15	12	16	OP	3	9012	90.12	n	0	0	0	83	76	69	64	60	56	73	58	40	30.12	30.02	0	29
1	2012-04-24	2012-04-22	12	17	OP	96	2924	29.24	n	0	0	0	79	67	55	53	47	40	82	52	27	29.99	29.87	0	9
1	2012-04-24	2012-04-22	12	17	OP	94	3380	33.8	n	0	0	0	79	67	55	53	47	40	82	52	27	29.99	29.87	0	9
1	2012-04-24	2012-04-22	12	17	OP	72	3398	33.98	n	0	0	0	79	67	55	53	47	40	82	52	27	29.99	29.87	0	9
1	2012-04-24	2012-04-22	12	17	OP	95	3554	35.54	n	0	0	0	79	67	55	53	47	40	82	52	27	29.99	29.87	0	9
1	2012-04-24	2012-04-22	12	17	OP	57	3644	36.44	n	0	0	0	79	67	55	53	47	40	82	52	27	29.99	29.87	0	9
1	2012-04-24	2012-04-22	12	17	OP	97	3696	36.96	n	0	0	0	79	67	55	53	47	40	82	52	27	29.99	29.87	0	9
1	2012-04-24	2012-04-22	12	17	OP	53	3754	37.54	n	0	0	0	79	67	55	53	47	40	82	52	27	29.99	29.87	0	9
1	2012-04-24	2012-04-22	12	17	OP	56	3784	37.84	n	0	0	0	79	67	55	53	47	40	82	52	27	29.99	29.87	0	9
1	2012-04-24	2012-04-22	12	17	OP	55	3787	37.87	n	0	0	0	79	67	55	53	47	40	82	52	27	29.99	29.87	0	9
1	2012-04-24	2012-04-22	12	17	OP	54	3891	38.91	n	0	0	0	79	67	55	53	47	40	82	52	27	29.99	29.87	0	9
1	2012-04-24	2012-04-22	12	17	OP	52	4007	40.07	n	0	0	0	79	67	55	53	47	40	82	52	27	29.99	29.87	0	9
1	2012-04-24	2012-04-22	12	17	OP	70	4019	40.19	n	0	0	0	79	67	55	53	47	40	82	52	27	29.99	29.87	0	9
1	2012-04-24	2012-04-22	12	17	OP	71	4085	40.85	n	0	0	0	79	67	55	53	47	40	82	52	27	29.99	29.87	0	9
1	2012-04-24	2012-04-22	12	17	OP	98	4114	41.14	n	0	0	0	79	67	55	53	47	40	82	52	27	29.99	29.87	0	9
1	2012-04-24	2012-04-22	12	17	OP	49	4134	41.34	n	0	0	0	79	67	55	53	47	40	82	52	27	29.99	29.87	0	9
1	2012-04-24	2012-04-22	12	17	OP	46	4249	42.49	n	0	0	0	79	67	55	53	47	40	82	52	27	29.99	29.87	0	9
1	2012-04-24	2012-04-22	12	17	OP	93	4258	42.58	n	0	0	0	79	67	55	53	47	40	82	52	27	29.99	29.87	0	9
1	2012-04-24	2012-04-22	12	17	OP	69	4282	42.82	n	0	0	0	79	67	55	53	47	40	82	52	27	29.99	29.87	0	9
1	2012-04-24	2012-04-22	12	17	OP	51	4297	42.97	n	0	0	0	79	67	55	53	47	40	82	52	27	29.99	29.87	0	9
1	2012-04-24	2012-04-22	12	17	OP	50	4308	43.08	n	0	0	0	79	67	55	53	47	40	82	52	27	29.99	29.87	0	9
1	2012-04-24	2012-04-22	12	17	OP	47	4350	43.5	n	0	0	0	79	67	55	53	47	40	82	52	27	29.99	29.87	0	9
1	2012-04-24	2012-04-22	12	17	OP	48	4403	44.03	n	0	0	0	79	67	55	53	47	40	82	52	27	29.99	29.87	0	9
1	2012-04-24	2012-04-22	12	17	OP	45	4471	44.71	n	0	0	0	79	67	55	53	47	40	82	52	27	29.99	29.87	0	9
1	2012-04-24	2012-04-22	12	17	OP	92	4488	44.88	n	0	0	0	79	67	55	53	47	40	82	52	27	29.99	29.87	0	9
1	2012-04-24	2012-04-22	12	17	OP	42	4510	45.1	n	0	0	0	79	67	55	53	47	40	82	52	27	29.99	29.87	0	9
1	2012-04-24	2012-04-22	12	17	OP	67	4533	45.33	n	0	0	0	79	67	55	53	47	40	82	52	27	29.99	29.87	0	9
1	2012-04-24	2012-04-22	12	17	OP	35	4548	45.48	n	0	0	0	79	67	55	53	47	40	82	52	27	29.99	29.87	0	9
1	2012-04-24	2012-04-22	12	17	OP	41	4556	45.56	n	0	0	0	79	67	55	53	47	40	82	52	27	29.99	29.87	0	9
1	2012-04-24	2012-04-22	12	17	OP	43	4591	45.91	n	0	0	0	79	67	55	53	47	40	82	52	27	29.99	29.87	0	9
1	2012-04-24	2012-04-22	12	17	OP	38	4604	46.04	n	0	0	0	79	67	55	53	47	40	82	52	27	29.99	29.87	0	9
1	2012-04-24	2012-04-22	12	17	OP	36	4619	46.19	n	0	0	0	79	67	55	53	47	40	82	52	27	29.99	29.87	0	9
1	2012-04-24	2012-04-22	12	17	OP	40	4635	46.35	n	0	0	0	79	67	55	53	47	40	82	52	27	29.99	29.87	0	9
1	2012-04-24	2012-04-22	12	17	OP	44	4648	46.48	n	0	0	0	79	67	55	53	47	40	82	52	27	29.99	29.87	0	9
1	2012-04-24	2012-04-22	12	17	OP	68	4675	46.75	n	0	0	0	79	67	55	53	47	40	82	52	27	29.99	29.87	0	9
1	2012-04-24	2012-04-22	12	17	OP	34	4690	46.9	n	0	0	0	79	67	55	53	47	40	82	52	27	29.99	29.87	0	9
1	2012-04-24	2012-04-22	12	17	OP	33	4693	46.93	n	0	0	0	79	67	55	53	47	40	82	52	27	29.99	29.87	0	9
1	2012-04-24	2012-04-22	12	17	OP	89	4712	47.12	n	0	0	0	79	67	55	53	47	40	82	52	27	29.99	29.87	0	9
1	2012-04-24	2012-04-22	12	17	OP	66	4741	47.41	n	0	0	0	79	67	55	53	47	40	82	52	27	29.99	29.87	0	9
1	2012-04-24	2012-04-22	12	17	OP	91	4773	47.73	n	0	0	0	79	67	55	53	47	40	82	52	27	29.99	29.87	0	9
1	2012-04-24	2012-04-22	12	17	OP	99	4804	48.04	n	0	0	0	79	67	55	53	47	40	82	52	27	29.99	29.87	0	9
1	2012-04-24	2012-04-22	12	17	OP	28	4859	48.59	n	0	0	0	79	67	55	53	47	40	82	52	27	29.99	29.87	0	9
1	2012-04-24	2012-04-22	12	17	OP	31	4926	49.26	n	0	0	0	79	67	55	53	47	40	82	52	27	29.99	29.87	0	9
1	2012-04-24	2012-04-22	12	17	OP	27	4929	49.29	n	0	0	0	79	67	55	53	47	40	82	52	27	29.99	29.87	0	9
1	2012-04-24	2012-04-22	12	17	OP	37	4930	49.3	n	0	0	0	79	67	55	53	47	40	82	52	27	29.99	29.87	0	9
1	2012-04-24	2012-04-22	12	17	OP	32	4952	49.52	n	0	0	0	79	67	55	53	47	40	82	52	27	29.99	29.87	0	9
1	2012-04-24	2012-04-22	12	17	OP	87	4958	49.58	n	0	0	0	79	67	55	53	47	40	82	52	27	29.99	29.87	0	9
1	2012-04-24	2012-04-22	12	17	OP	39	4983	49.83	n	0	0	0	79	67	55	53	47	40	82	52	27	29.99	29.87	0	9
1	2012-04-24	2012-04-22	12	17	OP	64	4995	49.95	n	0	0	0	79	67	55	53	47	40	82	52	27	29.99	29.87	0	9
1	2012-04-24	2012-04-22	12	17	OP	22	5014	50.14	n	0	0	0	79	67	55	53	47	40	82	52	27	29.99	29.87	0	9
1	2012-04-24	2012-04-22	12	17	OP	23	5020	50.2	n	0	0	0	79	67	55	53	47	40	82	52	27	29.99	29.87	0	9
1	2012-04-24	2012-04-22	12	17	OP	18	5054	50.54	n	0	0	0	79	67	55	53	47	40	82	52	27	29.99	29.87	0	9
1	2012-04-24	2012-04-22	12	17	OP	25	5070	50.7	n	0	0	0	79	67	55	53	47	40	82	52	27	29.99	29.87	0	9
1	2012-04-24	2012-04-22	12	17	OP	24	5119	51.19	n	0	0	0	79	67	55	53	47	40	82	52	27	29.99	29.87	0	9
1	2012-04-24	2012-04-22	12	17	OP	90	5134	51.34	n	0	0	0	79	67	55	53	47	40	82	52	27	29.99	29.87	0	9
1	2012-04-24	2012-04-22	12	17	OP	88	5172	51.72	n	0	0	0	79	67	55	53	47	40	82	52	27	29.99	29.87	0	9
1	2012-04-24	2012-04-22	12	17	OP	65	5186	51.86	n	0	0	0	79	67	55	53	47	40	82	52	27	29.99	29.87	0	9
1	2012-04-24	2012-04-22	12	17	OP	86	5186	51.86	n	0	0	0	79	67	55	53	47	40	82	52	27	29.99	29.87	0	9
1	2012-04-24	2012-04-22	12	17	OP	26	5191	51.91	n	0	0	0	79	67	55	53	47	40	82	52	27	29.99	29.87	0	9
1	2012-04-24	2012-04-22	12	17	OP	19	5225	52.25	n	0	0	0	79	67	55	53	47	40	82	52	27	29.99	29.87	0	9
1	2012-04-24	2012-04-22	12	17	OP	29	5229	52.29	n	0	0	0	79	67	55	53	47	40	82	52	27	29.99	29.87	0	9
1	2012-04-24	2012-04-22	12	17	OP	30	5230	52.3	n	0	0	0	79	67	55	53	47	40	82	52	27	29.99	29.87	0	9
1	2012-04-24	2012-04-22	12	17	OP	63	5289	52.89	n	0	0	0	79	67	55	53	47	40	82	52	27	29.99	29.87	0	9
1	2012-04-24	2012-04-22	12	17	OP	62	5316	53.16	n	0	0	0	79	67	55	53	47	40	82	52	27	29.99	29.87	0	9
1	2012-04-24	2012-04-22	12	17	OP	60	5357	53.57	n	0	0	0	79	67	55	53	47	40	82	52	27	29.99	29.87	0	9
1	2012-04-24	2012-04-22	12	17	OP	14	5379	53.79	n	0	0	0	79	67	55	53	47	40	82	52	27	29.99	29.87	0	9
1	2012-04-24	2012-04-22	12	17	OP	10	5383	53.83	n	0	0	0	79	67	55	53	47	40	82	52	27	29.99	29.87	0	9
1	2012-04-24	2012-04-22	12	17	OP	15	5383	53.83	n	0	0	0	79	67	55	53	47	40	82	52	27	29.99	29.87	0	9
1	2012-04-24	2012-04-22	12	17	OP	17	5386	53.86	n	0	0	0	79	67	55	53	47	40	82	52	27	29.99	29.87	0	9
1	2012-04-24	2012-04-22	12	17	OP	12	5461	54.61	n	0	0	0	79	67	55	53	47	40	82	52	27	29.99	29.87	0	9
1	2012-04-24	2012-04-22	12	17	OP	20	5466	54.66	n	0	0	0	79	67	55	53	47	40	82	52	27	29.99	29.87	0	9
1	2012-04-24	2012-04-22	12	17	OP	85	5479	54.79	n	0	0	0	79	67	55	53	47	40	82	52	27	29.99	29.87	0	9
1	2012-04-24	2012-04-22	12	17	OP	61	5523	55.23	n	0	0	0	79	67	55	53	47	40	82	52	27	29.99	29.87	0	9
1	2012-04-24	2012-04-22	12	17	OP	16	5534	55.34	n	0	0	0	79	67	55	53	47	40	82	52	27	29.99	29.87	0	9
1	2012-04-24	2012-04-22	12	17	OP	84	5605	56.05	n	0	0	0	79	67	55	53	47	40	82	52	27	29.99	29.87	0	9
1	2012-04-24	2012-04-22	12	17	OP	83	5652	56.52	n	0	0	0	79	67	55	53	47	40	82	52	27	29.99	29.87	0	9
1	2012-04-24	2012-04-22	12	17	OP	21	5660	56.6	n	0	0	0	79	67	55	53	47	40	82	52	27	29.99	29.87	0	9
1	2012-04-24	2012-04-22	12	17	OP	13	5729	57.29	n	0	0	0	79	67	55	53	47	40	82	52	27	29.99	29.87	0	9
1	2012-04-24	2012-04-22	12	17	OP	9	5746	57.46	n	0	0	0	79	67	55	53	47	40	82	52	27	29.99	29.87	0	9
1	2012-04-24	2012-04-22	12	17	OP	82	5806	58.06	n	0	0	0	79	67	55	53	47	40	82	52	27	29.99	29.87	0	9
1	2012-04-24	2012-04-22	12	17	OP	8	5844	58.44	n	0	0	0	79	67	55	53	47	40	82	52	27	29.99	29.87	0	9
1	2012-04-24	2012-04-22	12	17	OP	79	5899	58.99	n	0	0	0	79	67	55	53	47	40	82	52	27	29.99	29.87	0	9
1	2012-04-24	2012-04-22	12	17	OP	7	5911	59.11	n	0	0	0	79	67	55	53	47	40	82	52	27	29.99	29.87	0	9
1	2012-04-24	2012-04-22	12	17	OP	78	5930	59.3	n	0	0	0	79	67	55	53	47	40	82	52	27	29.99	29.87	0	9
1	2012-04-24	2012-04-22	12	17	OP	59	5991	59.91	n	0	0	0	79	67	55	53	47	40	82	52	27	29.99	29.87	0	9
1	2012-04-25	2012-04-22	12	17	NP	100	6014	60.14	n	0	0	0	79	67	55	53	47	40	82	52	27	29.99	29.87	0	15
1	2012-04-24	2012-04-22	12	17	OP	5	6138	61.38	n	0	0	0	79	67	55	53	47	40	82	52	27	29.99	29.87	0	9
1	2012-04-24	2012-04-22	12	17	OP	11	6142	61.42	n	0	0	0	79	67	55	53	47	40	82	52	27	29.99	29.87	0	9
1	2012-04-24	2012-04-22	12	17	OP	3	6166	61.66	n	0	0	0	79	67	55	53	47	40	82	52	27	29.99	29.87	0	9
1	2012-04-24	2012-04-22	12	17	OP	58	6271	62.71	n	0	0	0	79	67	55	53	47	40	82	52	27	29.99	29.87	0	9
1	2012-04-24	2012-04-22	12	17	OP	81	6273	62.73	n	0	0	0	79	67	55	53	47	40	82	52	27	29.99	29.87	0	9
1	2012-04-24	2012-04-22	12	17	OP	74	6361	63.61	n	0	0	0	79	67	55	53	47	40	82	52	27	29.99	29.87	0	9
1	2012-04-24	2012-04-22	12	17	OP	4	6419	64.19	n	0	0	0	79	67	55	53	47	40	82	52	27	29.99	29.87	0	9
1	2012-04-24	2012-04-22	12	17	OP	6	6436	64.36	n	0	0	0	79	67	55	53	47	40	82	52	27	29.99	29.87	0	9
1	2012-04-24	2012-04-22	12	17	OP	77	6451	64.51	n	0	0	0	79	67	55	53	47	40	82	52	27	29.99	29.87	0	9
1	2012-04-24	2012-04-22	12	17	OP	80	6493	64.93	n	0	0	0	79	67	55	53	47	40	82	52	27	29.99	29.87	0	9
1	2012-04-24	2012-04-22	12	17	OP	76	6687	66.87	n	0	0	0	79	67	55	53	47	40	82	52	27	29.99	29.87	0	9
1	2012-04-24	2012-04-22	12	17	OP	73	6703	67.03	n	0	0	0	79	67	55	53	47	40	82	52	27	29.99	29.87	0	9
1	2012-04-24	2012-04-22	12	17	OP	75	7113	71.13	n	0	0	0	79	67	55	53	47	40	82	52	27	29.99	29.87	0	9
1	2012-04-24	2012-04-22	12	17	OP	1	7527	75.27	n	0	0	0	79	67	55	53	47	40	82	52	27	29.99	29.87	0	9
1	2012-04-24	2012-04-22	12	17	OP	2	7528	75.28	n	0	0	0	79	67	55	53	47	40	82	52	27	29.99	29.87	0	9
1	2012-05-01	2012-04-29	12	18	OP	38	3184	31.84	n	0	0	0	81	79	76	72	68	70.5	87	80	74	30.02	29.93	0.04	72
1	2012-05-01	2012-04-29	12	18	OP	37	3553	35.53	n	0	0	0	81	79	76	72	68	70.5	87	80	74	30.02	29.93	0.04	72
1	2012-05-01	2012-04-29	12	18	OP	35	3608	36.08	n	0	0	0	81	79	76	72	68	70.5	87	80	74	30.02	29.93	0.04	72
1	2012-05-01	2012-04-29	12	18	OP	33	3610	36.1	n	0	0	0	81	79	76	72	68	70.5	87	80	74	30.02	29.93	0.04	72
1	2012-05-01	2012-04-29	12	18	OP	36	3662	36.62	n	0	0	0	81	79	76	72	68	70.5	87	80	74	30.02	29.93	0.04	72
1	2012-05-01	2012-04-29	12	18	OP	97	3662	36.62	n	0	0	0	81	79	76	72	68	70.5	87	80	74	30.02	29.93	0.04	72
1	2012-05-01	2012-04-29	12	18	OP	89	3680	36.8	n	0	0	0	81	79	76	72	68	70.5	87	80	74	30.02	29.93	0.04	72
1	2012-05-01	2012-04-29	12	18	OP	34	3831	38.31	n	0	0	0	81	79	76	72	68	70.5	87	80	74	30.02	29.93	0.04	72
1	2012-05-01	2012-04-29	12	18	OP	88	3847	38.47	n	0	0	0	81	79	76	72	68	70.5	87	80	74	30.02	29.93	0.04	72
1	2012-05-01	2012-04-29	12	18	OP	92	3851	38.51	n	0	0	0	81	79	76	72	68	70.5	87	80	74	30.02	29.93	0.04	72
1	2012-05-01	2012-04-29	12	18	OP	91	3878	38.78	n	0	0	0	81	79	76	72	68	70.5	87	80	74	30.02	29.93	0.04	72
1	2012-05-01	2012-04-29	12	18	OP	93	3908	39.08	n	0	0	0	81	79	76	72	68	70.5	87	80	74	30.02	29.93	0.04	72
1	2012-05-01	2012-04-29	12	18	OP	29	4011	40.11	n	0	0	0	81	79	76	72	68	70.5	87	80	74	30.02	29.93	0.04	72
1	2012-05-01	2012-04-29	12	18	OP	85	4070	40.7	n	0	0	0	81	79	76	72	68	70.5	87	80	74	30.02	29.93	0.04	72
1	2012-05-01	2012-04-29	12	18	OP	96	4101	41.01	n	0	0	0	81	79	76	72	68	70.5	87	80	74	30.02	29.93	0.04	72
1	2012-05-01	2012-04-29	12	18	OP	28	4105	41.05	n	0	0	0	81	79	76	72	68	70.5	87	80	74	30.02	29.93	0.04	72
1	2012-05-01	2012-04-29	12	18	OP	86	4107	41.07	n	0	0	0	81	79	76	72	68	70.5	87	80	74	30.02	29.93	0.04	72
1	2012-05-01	2012-04-29	12	18	OP	32	4149	41.49	n	0	0	0	81	79	76	72	68	70.5	87	80	74	30.02	29.93	0.04	72
1	2012-05-01	2012-04-29	12	18	OP	90	4199	41.99	n	0	0	0	81	79	76	72	68	70.5	87	80	74	30.02	29.93	0.04	72
1	2012-05-01	2012-04-29	12	18	OP	31	4203	42.03	n	0	0	0	81	79	76	72	68	70.5	87	80	74	30.02	29.93	0.04	72
1	2012-05-01	2012-04-29	12	18	OP	30	4208	42.08	n	0	0	0	81	79	76	72	68	70.5	87	80	74	30.02	29.93	0.04	72
1	2012-05-01	2012-04-29	12	18	OP	82	4243	42.43	n	0	0	0	81	79	76	72	68	70.5	87	80	74	30.02	29.93	0.04	72
1	2012-05-01	2012-04-29	12	18	OP	98	4294	42.94	n	0	0	0	81	79	76	72	68	70.5	87	80	74	30.02	29.93	0.04	72
1	2012-05-01	2012-04-29	12	18	OP	19	4345	43.45	n	0	0	0	81	79	76	72	68	70.5	87	80	74	30.02	29.93	0.04	72
1	2012-05-01	2012-04-29	12	18	OP	87	4349	43.49	n	0	0	0	81	79	76	72	68	70.5	87	80	74	30.02	29.93	0.04	72
1	2012-05-01	2012-04-29	12	18	OP	76	4429	44.29	n	0	0	0	81	79	76	72	68	70.5	87	80	74	30.02	29.93	0.04	72
1	2012-05-01	2012-04-29	12	18	OP	24	4432	44.32	n	0	0	0	81	79	76	72	68	70.5	87	80	74	30.02	29.93	0.04	72
1	2012-05-01	2012-04-29	12	18	OP	27	4440	44.4	n	0	0	0	81	79	76	72	68	70.5	87	80	74	30.02	29.93	0.04	72
1	2012-05-01	2012-04-29	12	18	OP	84	4465	44.65	n	0	0	0	81	79	76	72	68	70.5	87	80	74	30.02	29.93	0.04	72
1	2012-05-01	2012-04-29	12	18	OP	60	4525	45.25	n	0	0	0	81	79	76	72	68	70.5	87	80	74	30.02	29.93	0.04	72
1	2012-05-01	2012-04-29	12	18	OP	81	4537	45.37	n	0	0	0	81	79	76	72	68	70.5	87	80	74	30.02	29.93	0.04	72
1	2012-05-01	2012-04-29	12	18	OP	99	4567	45.67	n	0	0	0	81	79	76	72	68	70.5	87	80	74	30.02	29.93	0.04	72
1	2012-05-01	2012-04-29	12	18	OP	26	4593	45.93	n	0	0	0	81	79	76	72	68	70.5	87	80	74	30.02	29.93	0.04	72
1	2012-05-01	2012-04-29	12	18	OP	83	4609	46.09	n	0	0	0	81	79	76	72	68	70.5	87	80	74	30.02	29.93	0.04	72
1	2012-05-01	2012-04-29	12	18	OP	13	4612	46.12	n	0	0	0	81	79	76	72	68	70.5	87	80	74	30.02	29.93	0.04	72
1	2012-05-01	2012-04-29	12	18	OP	25	4613	46.13	n	0	0	0	81	79	76	72	68	70.5	87	80	74	30.02	29.93	0.04	72
1	2012-05-01	2012-04-29	12	18	OP	79	4627	46.27	n	0	0	0	81	79	76	72	68	70.5	87	80	74	30.02	29.93	0.04	72
1	2012-05-01	2012-04-29	12	18	OP	22	4631	46.31	n	0	0	0	81	79	76	72	68	70.5	87	80	74	30.02	29.93	0.04	72
1	2012-05-01	2012-04-29	12	18	OP	73	4633	46.33	n	0	0	0	81	79	76	72	68	70.5	87	80	74	30.02	29.93	0.04	72
1	2012-05-01	2012-04-29	12	18	OP	80	4652	46.52	n	0	0	0	81	79	76	72	68	70.5	87	80	74	30.02	29.93	0.04	72
1	2012-05-01	2012-04-29	12	18	OP	74	4700	47	n	0	0	0	81	79	76	72	68	70.5	87	80	74	30.02	29.93	0.04	72
1	2012-05-01	2012-04-29	12	18	OP	78	4760	47.6	n	0	0	0	81	79	76	72	68	70.5	87	80	74	30.02	29.93	0.04	72
1	2012-05-01	2012-04-29	12	18	OP	12	4770	47.7	n	0	0	0	81	79	76	72	68	70.5	87	80	74	30.02	29.93	0.04	72
1	2012-05-01	2012-04-29	12	18	OP	72	4773	47.73	n	0	0	0	81	79	76	72	68	70.5	87	80	74	30.02	29.93	0.04	72
1	2012-05-01	2012-04-29	12	18	OP	23	4782	47.82	n	0	0	0	81	79	76	72	68	70.5	87	80	74	30.02	29.93	0.04	72
1	2012-05-01	2012-04-29	12	18	OP	55	4787	47.87	n	0	0	0	81	79	76	72	68	70.5	87	80	74	30.02	29.93	0.04	72
1	2012-05-01	2012-04-29	12	18	OP	66	4814	48.14	n	0	0	0	81	79	76	72	68	70.5	87	80	74	30.02	29.93	0.04	72
1	2012-05-01	2012-04-29	12	18	OP	69	4845	48.45	n	0	0	0	81	79	76	72	68	70.5	87	80	74	30.02	29.93	0.04	72
1	2012-05-01	2012-04-29	12	18	OP	70	4849	48.49	n	0	0	0	81	79	76	72	68	70.5	87	80	74	30.02	29.93	0.04	72
1	2012-05-01	2012-04-29	12	18	OP	20	4881	48.81	n	0	0	0	81	79	76	72	68	70.5	87	80	74	30.02	29.93	0.04	72
1	2012-05-01	2012-04-29	12	18	OP	67	4885	48.85	n	0	0	0	81	79	76	72	68	70.5	87	80	74	30.02	29.93	0.04	72
1	2012-05-01	2012-04-29	12	18	OP	75	4911	49.11	n	0	0	0	81	79	76	72	68	70.5	87	80	74	30.02	29.93	0.04	72
1	2012-05-01	2012-04-29	12	18	OP	18	4924	49.24	n	0	0	0	81	79	76	72	68	70.5	87	80	74	30.02	29.93	0.04	72
1	2012-05-01	2012-04-29	12	18	OP	58	4970	49.7	n	0	0	0	81	79	76	72	68	70.5	87	80	74	30.02	29.93	0.04	72
1	2012-05-01	2012-04-29	12	18	OP	21	4971	49.71	n	0	0	0	81	79	76	72	68	70.5	87	80	74	30.02	29.93	0.04	72
1	2012-05-01	2012-04-29	12	18	OP	64	4984	49.84	n	0	0	0	81	79	76	72	68	70.5	87	80	74	30.02	29.93	0.04	72
1	2012-05-01	2012-04-29	12	18	OP	100	4986	49.86	n	0	0	0	81	79	76	72	68	70.5	87	80	74	30.02	29.93	0.04	72
1	2012-05-01	2012-04-29	12	18	OP	15	5024	50.24	n	0	0	0	81	79	76	72	68	70.5	87	80	74	30.02	29.93	0.04	72
1	2012-05-01	2012-04-29	12	18	OP	17	5051	50.51	n	0	0	0	81	79	76	72	68	70.5	87	80	74	30.02	29.93	0.04	72
1	2012-05-01	2012-04-29	12	18	OP	59	5067	50.67	n	0	0	0	81	79	76	72	68	70.5	87	80	74	30.02	29.93	0.04	72
1	2012-05-01	2012-04-29	12	18	OP	77	5086	50.86	n	0	0	0	81	79	76	72	68	70.5	87	80	74	30.02	29.93	0.04	72
1	2012-05-01	2012-04-29	12	18	OP	62	5098	50.98	n	0	0	0	81	79	76	72	68	70.5	87	80	74	30.02	29.93	0.04	72
1	2012-05-01	2012-04-29	12	18	OP	65	5105	51.05	n	0	0	0	81	79	76	72	68	70.5	87	80	74	30.02	29.93	0.04	72
1	2012-05-01	2012-04-29	12	18	OP	16	5139	51.39	n	0	0	0	81	79	76	72	68	70.5	87	80	74	30.02	29.93	0.04	72
1	2012-05-01	2012-04-29	12	18	OP	71	5153	51.53	n	0	0	0	81	79	76	72	68	70.5	87	80	74	30.02	29.93	0.04	72
1	2012-05-01	2012-04-29	12	18	OP	68	5176	51.76	n	0	0	0	81	79	76	72	68	70.5	87	80	74	30.02	29.93	0.04	72
1	2012-05-01	2012-04-29	12	18	OP	61	5183	51.83	n	0	0	0	81	79	76	72	68	70.5	87	80	74	30.02	29.93	0.04	72
1	2012-05-01	2012-04-29	12	18	OP	53	5216	52.16	n	0	0	0	81	79	76	72	68	70.5	87	80	74	30.02	29.93	0.04	72
1	2012-05-01	2012-04-29	12	18	OP	63	5218	52.18	n	0	0	0	81	79	76	72	68	70.5	87	80	74	30.02	29.93	0.04	72
1	2012-05-01	2012-04-29	12	18	OP	14	5307	53.07	n	0	0	0	81	79	76	72	68	70.5	87	80	74	30.02	29.93	0.04	72
1	2012-05-01	2012-04-29	12	18	OP	7	5341	53.41	n	0	0	0	81	79	76	72	68	70.5	87	80	74	30.02	29.93	0.04	72
1	2012-05-01	2012-04-29	12	18	OP	6	5351	53.51	n	0	0	0	81	79	76	72	68	70.5	87	80	74	30.02	29.93	0.04	72
1	2012-05-01	2012-04-29	12	18	OP	50	5366	53.66	n	0	0	0	81	79	76	72	68	70.5	87	80	74	30.02	29.93	0.04	72
1	2012-05-01	2012-04-29	12	18	OP	48	5442	54.42	n	0	0	0	81	79	76	72	68	70.5	87	80	74	30.02	29.93	0.04	72
1	2012-05-01	2012-04-29	12	18	OP	11	5458	54.58	n	0	0	0	81	79	76	72	68	70.5	87	80	74	30.02	29.93	0.04	72
1	2012-05-01	2012-04-29	12	18	OP	56	5507	55.07	n	0	0	0	81	79	76	72	68	70.5	87	80	74	30.02	29.93	0.04	72
1	2012-05-01	2012-04-29	12	18	OP	95	5548	55.48	n	0	0	0	81	79	76	72	68	70.5	87	80	74	30.02	29.93	0.04	72
1	2012-05-01	2012-04-29	12	18	OP	51	5571	55.71	n	0	0	0	81	79	76	72	68	70.5	87	80	74	30.02	29.93	0.04	72
1	2012-05-01	2012-04-29	12	18	OP	8	5584	55.84	n	0	0	0	81	79	76	72	68	70.5	87	80	74	30.02	29.93	0.04	72
1	2012-05-01	2012-04-29	12	18	OP	49	5595	55.95	n	0	0	0	81	79	76	72	68	70.5	87	80	74	30.02	29.93	0.04	72
1	2012-05-01	2012-04-29	12	18	OP	57	5601	56.01	n	0	0	0	81	79	76	72	68	70.5	87	80	74	30.02	29.93	0.04	72
1	2012-05-01	2012-04-29	12	18	OP	10	5603	56.03	n	0	0	0	81	79	76	72	68	70.5	87	80	74	30.02	29.93	0.04	72
1	2012-05-01	2012-04-29	12	18	OP	9	5612	56.12	n	0	0	0	81	79	76	72	68	70.5	87	80	74	30.02	29.93	0.04	72
1	2012-05-01	2012-04-29	12	18	OP	52	5669	56.69	n	0	0	0	81	79	76	72	68	70.5	87	80	74	30.02	29.93	0.04	72
1	2012-05-01	2012-04-29	12	18	OP	43	5738	57.38	n	0	0	0	81	79	76	72	68	70.5	87	80	74	30.02	29.93	0.04	72
1	2012-05-01	2012-04-29	12	18	OP	46	5752	57.52	n	0	0	0	81	79	76	72	68	70.5	87	80	74	30.02	29.93	0.04	72
1	2012-05-01	2012-04-29	12	18	OP	94	5757	57.57	n	0	0	0	81	79	76	72	68	70.5	87	80	74	30.02	29.93	0.04	72
1	2012-05-01	2012-04-29	12	18	OP	54	5770	57.7	n	0	0	0	81	79	76	72	68	70.5	87	80	74	30.02	29.93	0.04	72
1	2012-05-01	2012-04-29	12	18	OP	47	5852	58.52	n	0	0	0	81	79	76	72	68	70.5	87	80	74	30.02	29.93	0.04	72
1	2012-05-01	2012-04-29	12	18	OP	5	5921	59.21	n	0	0	0	81	79	76	72	68	70.5	87	80	74	30.02	29.93	0.04	72
1	2012-05-01	2012-04-29	12	18	OP	45	6038	60.38	n	0	0	0	81	79	76	72	68	70.5	87	80	74	30.02	29.93	0.04	72
1	2012-05-01	2012-04-29	12	18	OP	4	6040	60.4	n	0	0	0	81	79	76	72	68	70.5	87	80	74	30.02	29.93	0.04	72
1	2012-05-01	2012-04-29	12	18	OP	44	6135	61.35	n	0	0	0	81	79	76	72	68	70.5	87	80	74	30.02	29.93	0.04	72
1	2012-05-01	2012-04-29	12	18	OP	3	6151	61.51	n	0	0	0	81	79	76	72	68	70.5	87	80	74	30.02	29.93	0.04	72
1	2012-05-01	2012-04-29	12	18	OP	2	6574	65.74	n	0	0	0	81	79	76	72	68	70.5	87	80	74	30.02	29.93	0.04	72
1	2012-05-01	2012-04-29	12	18	OP	42	7102	71.02	n	0	0	0	81	79	76	72	68	70.5	87	80	74	30.02	29.93	0.04	72
1	2012-05-01	2012-04-29	12	18	OP	1	7225	72.25	n	0	0	0	81	79	76	72	68	70.5	87	80	74	30.02	29.93	0.04	72
1	2012-05-01	2012-04-29	12	18	OP	41	7389	73.89	n	0	0	0	81	79	76	72	68	70.5	87	80	74	30.02	29.93	0.04	72
1	2012-05-01	2012-04-29	12	18	OP	40	7468	74.68	n	0	0	0	81	79	76	72	68	70.5	87	80	74	30.02	29.93	0.04	72
1	2012-05-01	2012-04-29	12	18	OP	39	8899	88.99	n	0	0	0	81	79	76	72	68	70.5	87	80	74	30.02	29.93	0.04	72
1	2012-05-10	2012-05-06	12	19	OP	103	2673	26.73	n	0	0	0	92	81	74	75	71	68	93	74	47	29.85	29.74	0	75
1	2012-05-10	2012-05-06	12	19	OP	102	3463	34.63	n	0	0	0	92	81	74	75	71	68	93	74	47	29.85	29.74	0	75
1	2012-05-10	2012-05-06	12	19	OP	99	3562	35.62	n	0	0	0	92	81	74	75	71	68	93	74	47	29.85	29.74	0	75
1	2012-05-10	2012-05-06	12	19	OP	96	3594	35.94	n	0	0	0	92	81	74	75	71	68	93	74	47	29.85	29.74	0	75
1	2012-05-10	2012-05-06	12	19	OP	97	3612	36.12	n	0	0	0	92	81	74	75	71	68	93	74	47	29.85	29.74	0	75
1	2012-05-10	2012-05-06	12	19	OP	92	3633	36.33	n	0	0	0	92	81	74	75	71	68	93	74	47	29.85	29.74	0	75
1	2012-05-10	2012-05-06	12	19	OP	93	3634	36.34	n	0	0	0	92	81	74	75	71	68	93	74	47	29.85	29.74	0	75
1	2012-05-10	2012-05-06	12	19	OP	98	3636	36.36	n	0	0	0	92	81	74	75	71	68	93	74	47	29.85	29.74	0	75
1	2012-05-10	2012-05-06	12	19	OP	101	3716	37.16	n	0	0	0	92	81	74	75	71	68	93	74	47	29.85	29.74	0	75
1	2012-05-10	2012-05-06	12	19	OP	94	3729	37.29	n	0	0	0	92	81	74	75	71	68	93	74	47	29.85	29.74	0	75
1	2012-05-10	2012-05-06	12	19	OP	100	3779	37.79	n	0	0	0	92	81	74	75	71	68	93	74	47	29.85	29.74	0	75
1	2012-05-10	2012-05-06	12	19	OP	95	3798	37.98	n	0	0	0	92	81	74	75	71	68	93	74	47	29.85	29.74	0	75
1	2012-05-10	2012-05-06	12	19	OP	89	3805	38.05	n	0	0	0	92	81	74	75	71	68	93	74	47	29.85	29.74	0	75
1	2012-05-10	2012-05-06	12	19	OP	88	3873	38.73	n	0	0	0	92	81	74	75	71	68	93	74	47	29.85	29.74	0	75
1	2012-05-10	2012-05-06	12	19	OP	91	3936	39.36	n	0	0	0	92	81	74	75	71	68	93	74	47	29.85	29.74	0	75
1	2012-05-10	2012-05-06	12	19	OP	83	4159	41.59	n	0	0	0	92	81	74	75	71	68	93	74	47	29.85	29.74	0	75
1	2012-05-10	2012-05-06	12	19	OP	90	4258	42.58	n	0	0	0	92	81	74	75	71	68	93	74	47	29.85	29.74	0	75
1	2012-05-10	2012-05-06	12	19	OP	87	4304	43.04	n	0	0	0	92	81	74	75	71	68	93	74	47	29.85	29.74	0	75
1	2012-05-10	2012-05-06	12	19	OP	74	4336	43.36	n	0	0	0	92	81	74	75	71	68	93	74	47	29.85	29.74	0	75
1	2012-05-10	2012-05-06	12	19	OP	86	4342	43.42	n	0	0	0	92	81	74	75	71	68	93	74	47	29.85	29.74	0	75
1	2012-05-10	2012-05-06	12	19	OP	82	4408	44.08	n	0	0	0	92	81	74	75	71	68	93	74	47	29.85	29.74	0	75
1	2012-05-10	2012-05-06	12	19	OP	85	4411	44.11	n	0	0	0	92	81	74	75	71	68	93	74	47	29.85	29.74	0	75
1	2012-05-09	2012-05-06	12	19	OP	20	4476	44.76	n	0	0	0	87	75	69	74	70	68	98	86	60	29.89	29.83	1.95	84
1	2012-05-08	2012-05-06	12	19	OP	3	4501	45.01	n	0	0	0	87	75	69	74	70	68	98	86	60	29.89	29.83	1.95	92
1	2012-05-10	2012-05-06	12	19	OP	81	4521	45.21	n	0	0	0	92	81	74	75	71	68	93	74	47	29.85	29.74	0	75
1	2012-05-09	2012-05-06	12	19	OP	15	4547	45.47	n	0	0	0	87	75	69	74	70	68	98	86	60	29.89	29.83	1.95	84
1	2012-05-10	2012-05-06	12	19	OP	79	4601	46.01	n	0	0	0	92	81	74	75	71	68	93	74	47	29.85	29.74	0	75
1	2012-05-10	2012-05-06	12	19	OP	75	4650	46.5	n	0	0	0	92	81	74	75	71	68	93	74	47	29.85	29.74	0	75
1	2012-05-10	2012-05-06	12	19	OP	84	4723	47.23	n	0	0	0	92	81	74	75	71	68	93	74	47	29.85	29.74	0	75
1	2012-05-09	2012-05-06	12	19	OP	16	4737	47.37	n	0	0	0	87	75	69	74	70	68	98	86	60	29.89	29.83	1.95	84
1	2012-05-09	2012-05-06	12	19	OP	19	4819	48.19	n	0	0	0	87	75	69	74	70	68	98	86	60	29.89	29.83	1.95	84
1	2012-05-09	2012-05-06	12	19	OP	17	4822	48.22	y	12	12	0	87	75	69	74	70	68	98	86	60	29.89	29.83	1.95	84
1	2012-05-10	2012-05-06	12	19	OP	80	4892	48.92	n	0	0	0	92	81	74	75	71	68	93	74	47	29.85	29.74	0	75
1	2012-05-09	2012-05-06	12	19	OP	18	4904	49.04	n	0	0	0	87	75	69	74	70	68	98	86	60	29.89	29.83	1.95	84
1	2012-05-10	2012-05-06	12	19	OP	77	4965	49.65	n	0	0	0	92	81	74	75	71	68	93	74	47	29.85	29.74	0	75
1	2012-05-08	2012-05-06	12	19	OP	4	4977	49.77	n	0	0	0	87	75	69	74	70	68	98	86	60	29.89	29.83	1.95	92
1	2012-05-10	2012-05-06	12	19	OP	78	4987	49.87	n	0	0	0	92	81	74	75	71	68	93	74	47	29.85	29.74	0	75
1	2012-05-09	2012-05-06	12	19	OP	14	5082	50.82	y	61	61	0	87	75	69	74	70	68	98	86	60	29.89	29.83	1.95	84
1	2012-05-10	2012-05-06	12	19	OP	76	5104	51.04	n	0	0	0	92	81	74	75	71	68	93	74	47	29.85	29.74	0	75
1	2012-05-10	2012-05-06	12	19	OP	73	5145	51.45	n	0	0	0	92	81	74	75	71	68	93	74	47	29.85	29.74	0	75
1	2012-05-10	2012-05-06	12	19	OP	65	5203	52.03	n	0	0	0	92	81	74	75	71	68	93	74	47	29.85	29.74	0	75
1	2012-05-10	2012-05-06	12	19	OP	63	5270	52.7	n	0	0	0	92	81	74	75	71	68	93	74	47	29.85	29.74	0	75
1	2012-05-10	2012-05-06	12	19	OP	58	5287	52.87	n	0	0	0	92	81	74	75	71	68	93	74	47	29.85	29.74	0	75
1	2012-05-10	2012-05-06	12	19	OP	68	5309	53.09	n	0	0	0	92	81	74	75	71	68	93	74	47	29.85	29.74	0	75
1	2012-05-10	2012-05-06	12	19	OP	71	5399	53.99	n	0	0	0	92	81	74	75	71	68	93	74	47	29.85	29.74	0	75
1	2012-05-10	2012-05-06	12	19	OP	50	5412	54.12	n	0	0	0	92	81	74	75	71	68	93	74	47	29.85	29.74	0	75
1	2012-05-09	2012-05-06	12	19	OP	34	5417	54.17	n	0	0	0	87	75	69	74	70	68	98	86	60	29.89	29.83	1.95	84
1	2012-05-10	2012-05-06	12	19	OP	69	5450	54.5	n	0	0	0	92	81	74	75	71	68	93	74	47	29.85	29.74	0	75
1	2012-05-10	2012-05-06	12	19	OP	70	5472	54.72	n	0	0	0	92	81	74	75	71	68	93	74	47	29.85	29.74	0	75
1	2012-05-10	2012-05-06	12	19	OP	57	5498	54.98	n	0	0	0	92	81	74	75	71	68	93	74	47	29.85	29.74	0	75
1	2012-05-09	2012-05-06	12	19	OP	30	5503	55.03	y	19	19	0	87	75	69	74	70	68	98	86	60	29.89	29.83	1.95	84
1	2012-05-10	2012-05-06	12	19	OP	72	5515	55.15	n	0	0	0	92	81	74	75	71	68	93	74	47	29.85	29.74	0	75
1	2012-05-10	2012-05-06	12	19	OP	59	5525	55.25	n	0	0	0	92	81	74	75	71	68	93	74	47	29.85	29.74	0	75
1	2012-05-08	2012-05-06	12	19	OP	2	5530	55.3	n	0	0	0	87	75	69	74	70	68	98	86	60	29.89	29.83	1.95	92
1	2012-05-10	2012-05-06	12	19	OP	64	5542	55.42	n	0	0	0	92	81	74	75	71	68	93	74	47	29.85	29.74	0	75
1	2012-05-10	2012-05-06	12	19	OP	53	5543	55.43	n	0	0	0	92	81	74	75	71	68	93	74	47	29.85	29.74	0	75
1	2012-05-10	2012-05-06	12	19	OP	62	5612	56.12	n	0	0	0	92	81	74	75	71	68	93	74	47	29.85	29.74	0	75
1	2012-05-10	2012-05-06	12	19	OP	61	5631	56.31	n	0	0	0	92	81	74	75	71	68	93	74	47	29.85	29.74	0	75
1	2012-05-10	2012-05-06	12	19	OP	66	5673	56.73	n	0	0	0	92	81	74	75	71	68	93	74	47	29.85	29.74	0	75
1	2012-05-09	2012-05-06	12	19	OP	13	5713	57.13	y	47	47	0	87	75	69	74	70	68	98	86	60	29.89	29.83	1.95	84
1	2012-05-10	2012-05-06	12	19	OP	67	5720	57.2	n	0	0	0	92	81	74	75	71	68	93	74	47	29.85	29.74	0	75
1	2012-05-09	2012-05-06	12	19	OP	10	5786	57.86	y	22	22	0	87	75	69	74	70	68	98	86	60	29.89	29.83	1.95	84
1	2012-05-09	2012-05-06	12	19	OP	32	5810	58.1	n	0	0	0	87	75	69	74	70	68	98	86	60	29.89	29.83	1.95	84
1	2012-05-09	2012-05-06	12	19	OP	27	5822	58.22	y	15	15	0	87	75	69	74	70	68	98	86	60	29.89	29.83	1.95	84
1	2012-05-10	2012-05-06	12	19	OP	48	5899	58.99	n	0	0	0	92	81	74	75	71	68	93	74	47	29.85	29.74	0	75
1	2012-05-08	2012-05-06	12	19	OP	1	5900	59	n	0	0	0	87	75	69	74	70	68	98	86	60	29.89	29.83	1.95	92
1	2012-05-09	2012-05-06	12	19	OP	33	5908	59.08	y	7	7	0	87	75	69	74	70	68	98	86	60	29.89	29.83	1.95	84
1	2012-05-10	2012-05-06	12	19	OP	56	6040	60.4	n	0	0	0	92	81	74	75	71	68	93	74	47	29.85	29.74	0	75
1	2012-05-10	2012-05-06	12	19	OP	60	6064	60.64	n	0	0	0	92	81	74	75	71	68	93	74	47	29.85	29.74	0	75
1	2012-05-10	2012-05-06	12	19	OP	43	6081	60.81	n	0	0	0	92	81	74	75	71	68	93	74	47	29.85	29.74	0	75
1	2012-05-10	2012-05-06	12	19	OP	54	6125	61.25	n	0	0	0	92	81	74	75	71	68	93	74	47	29.85	29.74	0	75
1	2012-05-09	2012-05-06	12	19	OP	12	6131	61.31	n	0	0	0	87	75	69	74	70	68	98	86	60	29.89	29.83	1.95	84
1	2012-05-10	2012-05-06	12	19	OP	51	6140	61.4	n	0	0	0	92	81	74	75	71	68	93	74	47	29.85	29.74	0	75
1	2012-05-10	2012-05-06	12	19	OP	52	6177	61.77	n	0	0	0	92	81	74	75	71	68	93	74	47	29.85	29.74	0	75
1	2012-05-09	2012-05-06	12	19	OP	31	6213	62.13	y	30	30	0	87	75	69	74	70	68	98	86	60	29.89	29.83	1.95	84
1	2012-05-09	2012-05-06	12	19	OP	29	6358	63.58	y	33	33	0	87	75	69	74	70	68	98	86	60	29.89	29.83	1.95	84
1	2012-05-10	2012-05-06	12	19	OP	44	6377	63.77	n	0	0	0	92	81	74	75	71	68	93	74	47	29.85	29.74	0	75
1	2012-05-10	2012-05-06	12	19	OP	46	6393	63.93	y	102	102	0	92	81	74	75	71	68	93	74	47	29.85	29.74	0	75
1	2012-05-10	2012-05-06	12	19	OP	38	6440	64.4	n	0	0	0	92	81	74	75	71	68	93	74	47	29.85	29.74	0	75
1	2012-05-10	2012-05-06	12	19	OP	42	6520	65.2	n	0	0	0	92	81	74	75	71	68	93	74	47	29.85	29.74	0	75
1	2012-05-10	2012-05-06	12	19	OP	49	6547	65.47	n	0	0	0	92	81	74	75	71	68	93	74	47	29.85	29.74	0	75
1	2012-05-09	2012-05-06	12	19	OP	9	6581	65.81	y	86	86	0	87	75	69	74	70	68	98	86	60	29.89	29.83	1.95	84
1	2012-05-10	2012-05-06	12	19	OP	47	6582	65.82	y	86	86	0	92	81	74	75	71	68	93	74	47	29.85	29.74	0	75
1	2012-05-09	2012-05-06	12	19	OP	26	6656	66.56	n	0	0	0	87	75	69	74	70	68	98	86	60	29.89	29.83	1.95	84
1	2012-05-10	2012-05-06	12	19	OP	55	6699	66.99	n	0	0	0	92	81	74	75	71	68	93	74	47	29.85	29.74	0	75
1	2012-05-09	2012-05-06	12	19	OP	8	6824	68.24	y	123	123	0	87	75	69	74	70	68	98	86	60	29.89	29.83	1.95	84
1	2012-05-09	2012-05-06	12	19	OP	11	6877	68.77	y	72	72	0	87	75	69	74	70	68	98	86	60	29.89	29.83	1.95	84
1	2012-05-10	2012-05-06	12	19	OP	41	6942	69.42	y	30	30	0	92	81	74	75	71	68	93	74	47	29.85	29.74	0	75
1	2012-05-10	2012-05-06	12	19	OP	45	7034	70.34	n	0	0	0	92	81	74	75	71	68	93	74	47	29.85	29.74	0	75
1	2012-05-09	2012-05-06	12	19	OP	35	7034	70.34	n	0	0	0	87	75	69	74	70	68	98	86	60	29.89	29.83	1.95	84
1	2012-05-10	2012-05-06	12	19	OP	37	7067	70.67	n	0	0	0	92	81	74	75	71	68	93	74	47	29.85	29.74	0	75
1	2012-05-09	2012-05-06	12	19	OP	25	7074	70.74	y	65	65	0	87	75	69	74	70	68	98	86	60	29.89	29.83	1.95	84
1	2012-05-09	2012-05-06	12	19	OP	28	7186	71.86	n	0	0	0	87	75	69	74	70	68	98	86	60	29.89	29.83	1.95	84
1	2012-05-09	2012-05-06	12	19	OP	24	7263	72.63	n	0	0	0	87	75	69	74	70	68	98	86	60	29.89	29.83	1.95	84
1	2012-05-10	2012-05-06	12	19	OP	40	7369	73.69	n	0	0	0	92	81	74	75	71	68	93	74	47	29.85	29.74	0	75
1	2012-05-09	2012-05-06	12	19	OP	7	7420	74.2	n	0	0	0	87	75	69	74	70	68	98	86	60	29.89	29.83	1.95	84
1	2012-05-10	2012-05-06	12	19	OP	39	7971	79.71	n	0	0	0	92	81	74	75	71	68	93	74	47	29.85	29.74	0	75
1	2012-05-09	2012-05-06	12	19	NP	5	8047	80.47	y	47	47	0	87	75	69	74	70	68	98	86	60	29.89	29.83	1.95	84
1	2012-05-09	2012-05-06	12	19	OP	22	8107	81.07	y	129	129	0	87	75	69	74	70	68	98	86	60	29.89	29.83	1.95	84
1	2012-05-10	2012-05-06	12	19	OP	36	8508	85.08	n	0	0	0	92	81	74	75	71	68	93	74	47	29.85	29.74	0	75
1	2012-05-09	2012-05-06	12	19	OP	23	8665	86.65	n	0	0	0	87	75	69	74	70	68	98	86	60	29.89	29.83	1.95	84
1	2012-05-09	2012-05-06	12	19	NP	6	8853	88.53	n	0	0	0	87	75	69	74	70	68	98	86	60	29.89	29.83	1.95	84
1	2012-05-09	2012-05-06	12	19	OP	21	10421	104.21	n	0	0	0	87	75	69	74	70	68	98	86	60	29.89	29.83	1.95	84
1	2012-05-15	2012-05-13	12	20	OP	10	3708	37.08	n	0	0	0	86	78	70	77	73	67	97	86	70	29.98	29.9	0.13	25
1	2012-05-15	2012-05-13	12	20	OP	46	3865	38.65	n	0	0	0	86	78	70	77	73	67	97	86	70	29.98	29.9	0.13	25
1	2012-05-16	2012-05-13	12	20	OP	112	4003	40.03	n	0	0	0	86	77	71	76	72	70	98	88	65	29.98	29.88	0.04	17
1	2012-05-16	2012-05-13	12	20	OP	113	4127	41.27	n	0	0	0	86	77	71	76	72	70	98	88	65	29.98	29.88	0.04	17
1	2012-05-15	2012-05-13	12	20	OP	87	4203	42.03	n	0	0	0	86	78	70	77	73	67	97	86	70	29.98	29.9	0.13	25
1	2012-05-15	2012-05-13	12	20	OP	100	4205	42.05	n	0	0	0	86	78	70	77	73	67	97	86	70	29.98	29.9	0.13	25
1	2012-05-15	2012-05-13	12	20	OP	101	4212	42.12	n	0	0	0	86	78	70	77	73	67	97	86	70	29.98	29.9	0.13	25
1	2012-05-15	2012-05-13	12	20	OP	99	4292	42.92	n	0	0	0	86	78	70	77	73	67	97	86	70	29.98	29.9	0.13	25
1	2012-05-15	2012-05-13	12	20	OP	83	4329	43.29	n	0	0	0	86	78	70	77	73	67	97	86	70	29.98	29.9	0.13	25
1	2012-05-15	2012-05-13	12	20	OP	92	4343	43.43	n	0	0	0	86	78	70	77	73	67	97	86	70	29.98	29.9	0.13	25
1	2012-05-15	2012-05-13	12	20	OP	45	4348	43.48	n	0	0	0	86	78	70	77	73	67	97	86	70	29.98	29.9	0.13	25
1	2012-05-15	2012-05-13	12	20	OP	79	4358	43.58	n	0	0	0	86	78	70	77	73	67	97	86	70	29.98	29.9	0.13	25
1	2012-05-15	2012-05-13	12	20	OP	96	4382	43.82	n	0	0	0	86	78	70	77	73	67	97	86	70	29.98	29.9	0.13	25
1	2012-05-15	2012-05-13	12	20	OP	98	4406	44.06	n	0	0	0	86	78	70	77	73	67	97	86	70	29.98	29.9	0.13	25
1	2012-05-15	2012-05-13	12	20	OP	72	4417	44.17	n	0	0	0	86	78	70	77	73	67	97	86	70	29.98	29.9	0.13	25
1	2012-05-15	2012-05-13	12	20	OP	41	4495	44.95	n	0	0	0	86	78	70	77	73	67	97	86	70	29.98	29.9	0.13	25
1	2012-05-16	2012-05-13	12	20	OP	111	4505	45.05	n	0	0	0	86	77	71	76	72	70	98	88	65	29.98	29.88	0.04	17
1	2012-05-15	2012-05-13	12	20	OP	95	4507	45.07	n	0	0	0	86	78	70	77	73	67	97	86	70	29.98	29.9	0.13	25
1	2012-05-15	2012-05-13	12	20	OP	39	4545	45.45	n	0	0	0	86	78	70	77	73	67	97	86	70	29.98	29.9	0.13	25
1	2012-05-15	2012-05-13	12	20	OP	7	4546	45.46	n	0	0	0	86	78	70	77	73	67	97	86	70	29.98	29.9	0.13	25
1	2012-05-15	2012-05-13	12	20	OP	91	4551	45.51	n	0	0	0	86	78	70	77	73	67	97	86	70	29.98	29.9	0.13	25
1	2012-05-15	2012-05-13	12	20	OP	88	4560	45.6	n	0	0	0	86	78	70	77	73	67	97	86	70	29.98	29.9	0.13	25
1	2012-05-15	2012-05-13	12	20	OP	89	4568	45.68	n	0	0	0	86	78	70	77	73	67	97	86	70	29.98	29.9	0.13	25
1	2012-05-15	2012-05-13	12	20	OP	9	4583	45.83	n	0	0	0	86	78	70	77	73	67	97	86	70	29.98	29.9	0.13	25
1	2012-05-15	2012-05-13	12	20	OP	44	4589	45.89	n	0	0	0	86	78	70	77	73	67	97	86	70	29.98	29.9	0.13	25
1	2012-05-15	2012-05-13	12	20	OP	85	4618	46.18	n	0	0	0	86	78	70	77	73	67	97	86	70	29.98	29.9	0.13	25
1	2012-05-15	2012-05-13	12	20	OP	38	4619	46.19	n	0	0	0	86	78	70	77	73	67	97	86	70	29.98	29.9	0.13	25
1	2012-05-15	2012-05-13	12	20	OP	93	4634	46.34	n	0	0	0	86	78	70	77	73	67	97	86	70	29.98	29.9	0.13	25
1	2012-05-15	2012-05-13	12	20	OP	43	4638	46.38	n	0	0	0	86	78	70	77	73	67	97	86	70	29.98	29.9	0.13	25
1	2012-05-15	2012-05-13	12	20	OP	86	4652	46.52	n	0	0	0	86	78	70	77	73	67	97	86	70	29.98	29.9	0.13	25
1	2012-05-15	2012-05-13	12	20	OP	42	4662	46.62	n	0	0	0	86	78	70	77	73	67	97	86	70	29.98	29.9	0.13	25
1	2012-05-15	2012-05-13	12	20	OP	97	4663	46.63	n	0	0	0	86	78	70	77	73	67	97	86	70	29.98	29.9	0.13	25
1	2012-05-15	2012-05-13	12	20	OP	36	4701	47.01	n	0	0	0	86	78	70	77	73	67	97	86	70	29.98	29.9	0.13	25
1	2012-05-15	2012-05-13	12	20	OP	40	4725	47.25	n	0	0	0	86	78	70	77	73	67	97	86	70	29.98	29.9	0.13	25
1	2012-05-15	2012-05-13	12	20	OP	4	4751	47.51	n	0	0	0	86	78	70	77	73	67	97	86	70	29.98	29.9	0.13	25
1	2012-05-15	2012-05-13	12	20	OP	94	4753	47.53	n	0	0	0	86	78	70	77	73	67	97	86	70	29.98	29.9	0.13	25
1	2012-05-15	2012-05-13	12	20	OP	76	4755	47.55	n	0	0	0	86	78	70	77	73	67	97	86	70	29.98	29.9	0.13	25
1	2012-05-15	2012-05-13	12	20	OP	61	4764	47.64	n	0	0	0	86	78	70	77	73	67	97	86	70	29.98	29.9	0.13	25
1	2012-05-15	2012-05-13	12	20	OP	37	4805	48.05	n	0	0	0	86	78	70	77	73	67	97	86	70	29.98	29.9	0.13	25
1	2012-05-15	2012-05-13	12	20	OP	31	4807	48.07	n	0	0	0	86	78	70	77	73	67	97	86	70	29.98	29.9	0.13	25
1	2012-05-15	2012-05-13	12	20	OP	34	4827	48.27	n	0	0	0	86	78	70	77	73	67	97	86	70	29.98	29.9	0.13	25
1	2012-05-15	2012-05-13	12	20	OP	77	4873	48.73	n	0	0	0	86	78	70	77	73	67	97	86	70	29.98	29.9	0.13	25
1	2012-05-15	2012-05-13	12	20	OP	68	4874	48.74	n	0	0	0	86	78	70	77	73	67	97	86	70	29.98	29.9	0.13	25
1	2012-05-15	2012-05-13	12	20	OP	82	4886	48.86	n	0	0	0	86	78	70	77	73	67	97	86	70	29.98	29.9	0.13	25
1	2012-05-15	2012-05-13	12	20	OP	33	4900	49	n	0	0	0	86	78	70	77	73	67	97	86	70	29.98	29.9	0.13	25
1	2012-05-15	2012-05-13	12	20	OP	81	4916	49.16	n	0	0	0	86	78	70	77	73	67	97	86	70	29.98	29.9	0.13	25
1	2012-05-15	2012-05-13	12	20	OP	60	4931	49.31	n	0	0	0	86	78	70	77	73	67	97	86	70	29.98	29.9	0.13	25
1	2012-05-15	2012-05-13	12	20	OP	65	4931	49.31	n	0	0	0	86	78	70	77	73	67	97	86	70	29.98	29.9	0.13	25
1	2012-05-15	2012-05-13	12	20	OP	74	4933	49.33	n	0	0	0	86	78	70	77	73	67	97	86	70	29.98	29.9	0.13	25
1	2012-05-15	2012-05-13	12	20	OP	69	4936	49.36	n	0	0	0	86	78	70	77	73	67	97	86	70	29.98	29.9	0.13	25
1	2012-05-15	2012-05-13	12	20	OP	8	4939	49.39	n	0	0	0	86	78	70	77	73	67	97	86	70	29.98	29.9	0.13	25
1	2012-05-15	2012-05-13	12	20	OP	6	4945	49.45	n	0	0	0	86	78	70	77	73	67	97	86	70	29.98	29.9	0.13	25
1	2012-05-15	2012-05-13	12	20	OP	80	4974	49.74	n	0	0	0	86	78	70	77	73	67	97	86	70	29.98	29.9	0.13	25
1	2012-05-15	2012-05-13	12	20	OP	62	4975	49.75	n	0	0	0	86	78	70	77	73	67	97	86	70	29.98	29.9	0.13	25
1	2012-05-15	2012-05-13	12	20	OP	64	4983	49.83	n	0	0	0	86	78	70	77	73	67	97	86	70	29.98	29.9	0.13	25
1	2012-05-15	2012-05-13	12	20	OP	32	4998	49.98	n	0	0	0	86	78	70	77	73	67	97	86	70	29.98	29.9	0.13	25
1	2012-05-15	2012-05-13	12	20	OP	90	5001	50.01	n	0	0	0	86	78	70	77	73	67	97	86	70	29.98	29.9	0.13	25
1	2012-05-15	2012-05-13	12	20	OP	30	5027	50.27	n	0	0	0	86	78	70	77	73	67	97	86	70	29.98	29.9	0.13	25
1	2012-05-15	2012-05-13	12	20	OP	27	5037	50.37	n	0	0	0	86	78	70	77	73	67	97	86	70	29.98	29.9	0.13	25
1	2012-05-15	2012-05-13	12	20	OP	73	5074	50.74	n	0	0	0	86	78	70	77	73	67	97	86	70	29.98	29.9	0.13	25
1	2012-05-15	2012-05-13	12	20	OP	35	5085	50.85	n	0	0	0	86	78	70	77	73	67	97	86	70	29.98	29.9	0.13	25
1	2012-05-15	2012-05-13	12	20	OP	75	5110	51.1	n	0	0	0	86	78	70	77	73	67	97	86	70	29.98	29.9	0.13	25
1	2012-05-15	2012-05-13	12	20	OP	78	5136	51.36	n	0	0	0	86	78	70	77	73	67	97	86	70	29.98	29.9	0.13	25
1	2012-05-15	2012-05-13	12	20	OP	84	5173	51.73	n	0	0	0	86	78	70	77	73	67	97	86	70	29.98	29.9	0.13	25
1	2012-05-15	2012-05-13	12	20	OP	71	5210	52.1	n	0	0	0	86	78	70	77	73	67	97	86	70	29.98	29.9	0.13	25
1	2012-05-15	2012-05-13	12	20	OP	67	5230	52.3	n	0	0	0	86	78	70	77	73	67	97	86	70	29.98	29.9	0.13	25
1	2012-05-15	2012-05-13	12	20	OP	22	5232	52.32	n	0	0	0	86	78	70	77	73	67	97	86	70	29.98	29.9	0.13	25
1	2012-05-15	2012-05-13	12	20	OP	5	5259	52.59	n	0	0	0	86	78	70	77	73	67	97	86	70	29.98	29.9	0.13	25
1	2012-05-15	2012-05-13	12	20	OP	21	5282	52.82	n	0	0	0	86	78	70	77	73	67	97	86	70	29.98	29.9	0.13	25
1	2012-05-15	2012-05-13	12	20	OP	59	5287	52.87	n	0	0	0	86	78	70	77	73	67	97	86	70	29.98	29.9	0.13	25
1	2012-05-15	2012-05-13	12	20	OP	28	5312	53.12	n	0	0	0	86	78	70	77	73	67	97	86	70	29.98	29.9	0.13	25
1	2012-05-15	2012-05-13	12	20	OP	66	5314	53.14	n	0	0	0	86	78	70	77	73	67	97	86	70	29.98	29.9	0.13	25
1	2012-05-15	2012-05-13	12	20	OP	63	5326	53.26	n	0	0	0	86	78	70	77	73	67	97	86	70	29.98	29.9	0.13	25
1	2012-05-15	2012-05-13	12	20	OP	24	5438	54.38	n	0	0	0	86	78	70	77	73	67	97	86	70	29.98	29.9	0.13	25
1	2012-05-15	2012-05-13	12	20	OP	70	5474	54.74	n	0	0	0	86	78	70	77	73	67	97	86	70	29.98	29.9	0.13	25
1	2012-05-15	2012-05-13	12	20	OP	58	5481	54.81	n	0	0	0	86	78	70	77	73	67	97	86	70	29.98	29.9	0.13	25
1	2012-05-15	2012-05-13	12	20	OP	25	5554	55.54	n	0	0	0	86	78	70	77	73	67	97	86	70	29.98	29.9	0.13	25
1	2012-05-15	2012-05-13	12	20	OP	57	5578	55.78	n	0	0	0	86	78	70	77	73	67	97	86	70	29.98	29.9	0.13	25
1	2012-05-15	2012-05-13	12	20	OP	20	5589	55.89	n	0	0	0	86	78	70	77	73	67	97	86	70	29.98	29.9	0.13	25
1	2012-05-15	2012-05-13	12	20	OP	18	5595	55.95	n	0	0	0	86	78	70	77	73	67	97	86	70	29.98	29.9	0.13	25
1	2012-05-15	2012-05-13	12	20	OP	15	5616	56.16	n	0	0	0	86	78	70	77	73	67	97	86	70	29.98	29.9	0.13	25
1	2012-05-15	2012-05-13	12	20	OP	23	5617	56.17	n	0	0	0	86	78	70	77	73	67	97	86	70	29.98	29.9	0.13	25
1	2012-05-15	2012-05-13	12	20	OP	29	5621	56.21	n	0	0	0	86	78	70	77	73	67	97	86	70	29.98	29.9	0.13	25
1	2012-05-15	2012-05-13	12	20	OP	26	5669	56.69	n	0	0	0	86	78	70	77	73	67	97	86	70	29.98	29.9	0.13	25
1	2012-05-15	2012-05-13	12	20	OP	17	5728	57.28	y	40	40	0	86	78	70	77	73	67	97	86	70	29.98	29.9	0.13	25
1	2012-05-15	2012-05-13	12	20	OP	19	5743	57.43	n	0	0	0	86	78	70	77	73	67	97	86	70	29.98	29.9	0.13	25
1	2012-05-15	2012-05-13	12	20	OP	16	5764	57.64	n	0	0	0	86	78	70	77	73	67	97	86	70	29.98	29.9	0.13	25
1	2012-05-15	2012-05-13	12	20	OP	56	5768	57.68	n	0	0	0	86	78	70	77	73	67	97	86	70	29.98	29.9	0.13	25
1	2012-05-15	2012-05-13	12	20	OP	50	5817	58.17	n	0	0	0	86	78	70	77	73	67	97	86	70	29.98	29.9	0.13	25
1	2012-05-16	2012-05-13	12	20	OP	110	5888	58.88	n	0	0	0	86	77	71	76	72	70	98	88	65	29.98	29.88	0.04	17
1	2012-05-15	2012-05-13	12	20	OP	53	5908	59.08	n	0	0	0	86	78	70	77	73	67	97	86	70	29.98	29.9	0.13	25
1	2012-05-15	2012-05-13	12	20	OP	54	5990	59.9	n	0	0	0	86	78	70	77	73	67	97	86	70	29.98	29.9	0.13	25
1	2012-05-15	2012-05-13	12	20	OP	55	6149	61.49	n	0	0	0	86	78	70	77	73	67	97	86	70	29.98	29.9	0.13	25
1	2012-05-15	2012-05-13	12	20	OP	51	6229	62.29	n	0	0	0	86	78	70	77	73	67	97	86	70	29.98	29.9	0.13	25
1	2012-05-16	2012-05-13	12	20	OP	109	6271	62.71	y	28	28	0	86	77	71	76	72	70	98	88	65	29.98	29.88	0.04	17
1	2012-05-15	2012-05-13	12	20	OP	2	6286	62.86	n	0	0	0	86	78	70	77	73	67	97	86	70	29.98	29.9	0.13	25
1	2012-05-16	2012-05-13	12	20	OP	106	6343	63.43	y	91	91	0	86	77	71	76	72	70	98	88	65	29.98	29.88	0.04	17
1	2012-05-15	2012-05-13	12	20	OP	3	6350	63.5	n	0	0	0	86	78	70	77	73	67	97	86	70	29.98	29.9	0.13	25
1	2012-05-15	2012-05-13	12	20	OP	14	6617	66.17	n	0	0	0	86	78	70	77	73	67	97	86	70	29.98	29.9	0.13	25
1	2012-05-15	2012-05-13	12	20	OP	12	6633	66.33	n	0	0	0	86	78	70	77	73	67	97	86	70	29.98	29.9	0.13	25
1	2012-05-15	2012-05-13	12	20	OP	49	6680	66.8	n	0	0	0	86	78	70	77	73	67	97	86	70	29.98	29.9	0.13	25
1	2012-05-15	2012-05-13	12	20	OP	48	6703	67.03	n	0	0	0	86	78	70	77	73	67	97	86	70	29.98	29.9	0.13	25
1	2012-05-15	2012-05-13	12	20	OP	1	6748	67.48	n	0	0	0	86	78	70	77	73	67	97	86	70	29.98	29.9	0.13	25
1	2012-05-16	2012-05-13	12	20	OP	107	6777	67.77	n	0	0	0	86	77	71	76	72	70	98	88	65	29.98	29.88	0.04	17
1	2012-05-15	2012-05-13	12	20	OP	52	6792	67.92	n	0	0	0	86	78	70	77	73	67	97	86	70	29.98	29.9	0.13	25
1	2012-05-15	2012-05-13	12	20	OP	13	6797	67.97	n	0	0	0	86	78	70	77	73	67	97	86	70	29.98	29.9	0.13	25
1	2012-05-16	2012-05-13	12	20	OP	105	7101	71.01	n	0	0	0	86	77	71	76	72	70	98	88	65	29.98	29.88	0.04	17
1	2012-05-15	2012-05-13	12	20	OP	11	7338	73.38	n	0	0	0	86	78	70	77	73	67	97	86	70	29.98	29.9	0.13	25
1	2012-05-16	2012-05-13	12	20	OP	108	7356	73.56	n	0	0	0	86	77	71	76	72	70	98	88	65	29.98	29.88	0.04	17
1	2012-05-16	2012-05-13	12	20	OP	104	7394	73.94	n	0	0	0	86	77	71	76	72	70	98	88	65	29.98	29.88	0.04	17
1	2012-05-15	2012-05-13	12	20	OP	47	7651	76.51	n	0	0	0	86	78	70	77	73	67	97	86	70	29.98	29.9	0.13	25
1	2012-05-16	2012-05-13	12	20	OP	102	7738	77.38	y	75	75	0	86	77	71	76	72	70	98	88	65	29.98	29.88	0.04	17
1	2012-05-16	2012-05-13	12	20	OP	103	8524	85.24	n	0	0	0	86	77	71	76	72	70	98	88	65	29.98	29.88	0.04	17
1	2012-05-22	2012-05-20	12	21	OP	90	3127	31.27	n	0	0	0	87	78	73	74	72	69	97	82	61	29.93	29.87	0.17	2
1	2012-05-22	2012-05-20	12	21	OP	29	3536	35.36	n	0	0	0	87	78	73	74	72	69	97	82	61	29.93	29.87	0.17	2
1	2012-05-22	2012-05-20	12	21	OP	89	3954	39.54	n	0	0	0	87	78	73	74	72	69	97	82	61	29.93	29.87	0.17	2
1	2012-05-22	2012-05-20	12	21	OP	73	4068	40.68	n	0	0	0	87	78	73	74	72	69	97	82	61	29.93	29.87	0.17	2
1	2012-05-22	2012-05-20	12	21	OP	68	4101	41.01	n	0	0	0	87	78	73	74	72	69	97	82	61	29.93	29.87	0.17	2
1	2012-05-22	2012-05-20	12	21	OP	52	4105	41.05	n	0	0	0	87	78	73	74	72	69	97	82	61	29.93	29.87	0.17	2
1	2012-05-22	2012-05-20	12	21	OP	38	4118	41.18	n	0	0	0	87	78	73	74	72	69	97	82	61	29.93	29.87	0.17	2
1	2012-05-22	2012-05-20	12	21	OP	76	4232	42.32	n	0	0	0	87	78	73	74	72	69	97	82	61	29.93	29.87	0.17	2
1	2012-05-22	2012-05-20	12	21	OP	31	4299	42.99	n	0	0	0	87	78	73	74	72	69	97	82	61	29.93	29.87	0.17	2
1	2012-05-22	2012-05-20	12	21	OP	46	4318	43.18	n	0	0	0	87	78	73	74	72	69	97	82	61	29.93	29.87	0.17	2
1	2012-05-22	2012-05-20	12	21	OP	97	4338	43.38	n	0	0	0	87	78	73	74	72	69	97	82	61	29.93	29.87	0.17	2
1	2012-05-22	2012-05-20	12	21	OP	71	4347	43.47	n	0	0	0	87	78	73	74	72	69	97	82	61	29.93	29.87	0.17	2
1	2012-05-22	2012-05-20	12	21	OP	80	4388	43.88	n	0	0	0	87	78	73	74	72	69	97	82	61	29.93	29.87	0.17	2
1	2012-05-22	2012-05-20	12	21	OP	77	4401	44.01	n	0	0	0	87	78	73	74	72	69	97	82	61	29.93	29.87	0.17	2
1	2012-05-22	2012-05-20	12	21	OP	79	4464	44.64	n	0	0	0	87	78	73	74	72	69	97	82	61	29.93	29.87	0.17	2
1	2012-05-22	2012-05-20	12	21	OP	50	4479	44.79	n	0	0	0	87	78	73	74	72	69	97	82	61	29.93	29.87	0.17	2
1	2012-05-22	2012-05-20	12	21	OP	93	4485	44.85	n	0	0	0	87	78	73	74	72	69	97	82	61	29.93	29.87	0.17	2
1	2012-05-22	2012-05-20	12	21	OP	94	4494	44.94	n	0	0	0	87	78	73	74	72	69	97	82	61	29.93	29.87	0.17	2
1	2012-05-22	2012-05-20	12	21	OP	65	4518	45.18	n	0	0	0	87	78	73	74	72	69	97	82	61	29.93	29.87	0.17	2
1	2012-05-22	2012-05-20	12	21	OP	34	4539	45.39	n	0	0	0	87	78	73	74	72	69	97	82	61	29.93	29.87	0.17	2
1	2012-05-22	2012-05-20	12	21	OP	74	4544	45.44	n	0	0	0	87	78	73	74	72	69	97	82	61	29.93	29.87	0.17	2
1	2012-05-22	2012-05-20	12	21	OP	39	4567	45.67	n	0	0	0	87	78	73	74	72	69	97	82	61	29.93	29.87	0.17	2
1	2012-05-22	2012-05-20	12	21	OP	96	4594	45.94	n	0	0	0	87	78	73	74	72	69	97	82	61	29.93	29.87	0.17	2
1	2012-05-22	2012-05-20	12	21	OP	40	4668	46.68	n	0	0	0	87	78	73	74	72	69	97	82	61	29.93	29.87	0.17	2
1	2012-05-22	2012-05-20	12	21	OP	61	4714	47.14	n	0	0	0	87	78	73	74	72	69	97	82	61	29.93	29.87	0.17	2
1	2012-05-22	2012-05-20	12	21	OP	42	4725	47.25	n	0	0	0	87	78	73	74	72	69	97	82	61	29.93	29.87	0.17	2
1	2012-05-22	2012-05-20	12	21	OP	83	4740	47.4	n	0	0	0	87	78	73	74	72	69	97	82	61	29.93	29.87	0.17	2
1	2012-05-22	2012-05-20	12	21	OP	99	4771	47.71	n	0	0	0	87	78	73	74	72	69	97	82	61	29.93	29.87	0.17	2
1	2012-05-22	2012-05-20	12	21	OP	49	4790	47.9	n	0	0	0	87	78	73	74	72	69	97	82	61	29.93	29.87	0.17	2
1	2012-05-22	2012-05-20	12	21	OP	100	4794	47.94	n	0	0	0	87	78	73	74	72	69	97	82	61	29.93	29.87	0.17	2
1	2012-05-22	2012-05-20	12	21	OP	36	4811	48.11	n	0	0	0	87	78	73	74	72	69	97	82	61	29.93	29.87	0.17	2
1	2012-05-22	2012-05-20	12	21	OP	45	4822	48.22	n	0	0	0	87	78	73	74	72	69	97	82	61	29.93	29.87	0.17	2
1	2012-05-22	2012-05-20	12	21	OP	87	4833	48.33	n	0	0	0	87	78	73	74	72	69	97	82	61	29.93	29.87	0.17	2
1	2012-05-22	2012-05-20	12	21	OP	53	4842	48.42	n	0	0	0	87	78	73	74	72	69	97	82	61	29.93	29.87	0.17	2
1	2012-05-22	2012-05-20	12	21	OP	88	4891	48.91	n	0	0	0	87	78	73	74	72	69	97	82	61	29.93	29.87	0.17	2
1	2012-05-22	2012-05-20	12	21	OP	67	4915	49.15	n	0	0	0	87	78	73	74	72	69	97	82	61	29.93	29.87	0.17	2
1	2012-05-22	2012-05-20	12	21	OP	56	4942	49.42	n	0	0	0	87	78	73	74	72	69	97	82	61	29.93	29.87	0.17	2
1	2012-05-22	2012-05-20	12	21	OP	54	4949	49.49	n	0	0	0	87	78	73	74	72	69	97	82	61	29.93	29.87	0.17	2
1	2012-05-22	2012-05-20	12	21	OP	92	4956	49.56	n	0	0	0	87	78	73	74	72	69	97	82	61	29.93	29.87	0.17	2
1	2012-05-22	2012-05-20	12	21	OP	25	5037	50.37	n	0	0	0	87	78	73	74	72	69	97	82	61	29.93	29.87	0.17	2
1	2012-05-22	2012-05-20	12	21	OP	64	5041	50.41	n	0	0	0	87	78	73	74	72	69	97	82	61	29.93	29.87	0.17	2
1	2012-05-22	2012-05-20	12	21	OP	47	5047	50.47	n	0	0	0	87	78	73	74	72	69	97	82	61	29.93	29.87	0.17	2
1	2012-05-22	2012-05-20	12	21	OP	70	5087	50.87	n	0	0	0	87	78	73	74	72	69	97	82	61	29.93	29.87	0.17	2
1	2012-05-22	2012-05-20	12	21	OP	28	5096	50.96	n	0	0	0	87	78	73	74	72	69	97	82	61	29.93	29.87	0.17	2
1	2012-05-22	2012-05-20	12	21	OP	44	5106	51.06	n	0	0	0	87	78	73	74	72	69	97	82	61	29.93	29.87	0.17	2
1	2012-05-22	2012-05-20	12	21	OP	98	5129	51.29	n	0	0	0	87	78	73	74	72	69	97	82	61	29.93	29.87	0.17	2
1	2012-05-22	2012-05-20	12	21	OP	66	5181	51.81	n	0	0	0	87	78	73	74	72	69	97	82	61	29.93	29.87	0.17	2
1	2012-05-22	2012-05-20	12	21	OP	95	5212	52.12	n	0	0	0	87	78	73	74	72	69	97	82	61	29.93	29.87	0.17	2
1	2012-05-22	2012-05-20	12	21	OP	86	5243	52.43	n	0	0	0	87	78	73	74	72	69	97	82	61	29.93	29.87	0.17	2
1	2012-05-22	2012-05-20	12	21	OP	14	5248	52.48	n	0	0	0	87	78	73	74	72	69	97	82	61	29.93	29.87	0.17	2
1	2012-05-22	2012-05-20	12	21	OP	72	5289	52.89	n	0	0	0	87	78	73	74	72	69	97	82	61	29.93	29.87	0.17	2
1	2012-05-22	2012-05-20	12	21	OP	41	5318	53.18	n	0	0	0	87	78	73	74	72	69	97	82	61	29.93	29.87	0.17	2
1	2012-05-22	2012-05-20	12	21	OP	58	5339	53.39	n	0	0	0	87	78	73	74	72	69	97	82	61	29.93	29.87	0.17	2
1	2012-05-22	2012-05-20	12	21	OP	20	5368	53.68	n	0	0	0	87	78	73	74	72	69	97	82	61	29.93	29.87	0.17	2
1	2012-05-22	2012-05-20	12	21	OP	85	5390	53.9	n	0	0	0	87	78	73	74	72	69	97	82	61	29.93	29.87	0.17	2
1	2012-05-22	2012-05-20	12	21	OP	57	5441	54.41	n	0	0	0	87	78	73	74	72	69	97	82	61	29.93	29.87	0.17	2
1	2012-05-22	2012-05-20	12	21	OP	30	5472	54.72	n	0	0	0	87	78	73	74	72	69	97	82	61	29.93	29.87	0.17	2
1	2012-05-22	2012-05-20	12	21	OP	35	5502	55.02	y	28	28	0	87	78	73	74	72	69	97	82	61	29.93	29.87	0.17	2
1	2012-05-22	2012-05-20	12	21	OP	69	5507	55.07	n	0	0	0	87	78	73	74	72	69	97	82	61	29.93	29.87	0.17	2
1	2012-05-22	2012-05-20	12	21	OP	59	5524	55.24	n	0	0	0	87	78	73	74	72	69	97	82	61	29.93	29.87	0.17	2
1	2012-05-22	2012-05-20	12	21	OP	6	5604	56.04	n	0	0	0	87	78	73	74	72	69	97	82	61	29.93	29.87	0.17	2
1	2012-05-22	2012-05-20	12	21	OP	84	5630	56.3	n	0	0	0	87	78	73	74	72	69	97	82	61	29.93	29.87	0.17	2
1	2012-05-22	2012-05-20	12	21	OP	15	5645	56.45	n	0	0	0	87	78	73	74	72	69	97	82	61	29.93	29.87	0.17	2
1	2012-05-22	2012-05-20	12	21	OP	18	5653	56.53	n	0	0	0	87	78	73	74	72	69	97	82	61	29.93	29.87	0.17	2
1	2012-05-22	2012-05-20	12	21	OP	23	5665	56.65	y	10	10	0	87	78	73	74	72	69	97	82	61	29.93	29.87	0.17	2
1	2012-05-22	2012-05-20	12	21	OP	78	5795	57.95	y	40	40	0	87	78	73	74	72	69	97	82	61	29.93	29.87	0.17	2
1	2012-05-22	2012-05-20	12	21	OP	22	5865	58.65	n	0	0	0	87	78	73	74	72	69	97	82	61	29.93	29.87	0.17	2
1	2012-05-22	2012-05-20	12	21	OP	48	5907	59.07	n	0	0	0	87	78	73	74	72	69	97	82	61	29.93	29.87	0.17	2
1	2012-05-22	2012-05-20	12	21	OP	8	5924	59.24	n	0	0	0	87	78	73	74	72	69	97	82	61	29.93	29.87	0.17	2
1	2012-05-22	2012-05-20	12	21	OP	60	5960	59.6	n	0	0	0	87	78	73	74	72	69	97	82	61	29.93	29.87	0.17	2
1	2012-05-22	2012-05-20	12	21	OP	62	5960	59.6	n	0	0	0	87	78	73	74	72	69	97	82	61	29.93	29.87	0.17	2
1	2012-05-22	2012-05-20	12	21	OP	63	5994	59.94	n	0	0	0	87	78	73	74	72	69	97	82	61	29.93	29.87	0.17	2
1	2012-05-22	2012-05-20	12	21	OP	43	5996	59.96	y	85	85	0	87	78	73	74	72	69	97	82	61	29.93	29.87	0.17	2
1	2012-05-22	2012-05-20	12	21	OP	26	6000	60	n	0	0	0	87	78	73	74	72	69	97	82	61	29.93	29.87	0.17	2
1	2012-05-22	2012-05-20	12	21	OP	55	6039	60.39	n	0	0	0	87	78	73	74	72	69	97	82	61	29.93	29.87	0.17	2
1	2012-05-22	2012-05-20	12	21	OP	75	6063	60.63	n	0	0	0	87	78	73	74	72	69	97	82	61	29.93	29.87	0.17	2
1	2012-05-22	2012-05-20	12	21	OP	37	6066	60.66	n	0	0	0	87	78	73	74	72	69	97	82	61	29.93	29.87	0.17	2
1	2012-05-22	2012-05-20	12	21	OP	16	6136	61.36	n	0	0	0	87	78	73	74	72	69	97	82	61	29.93	29.87	0.17	2
1	2012-05-22	2012-05-20	12	21	OP	32	6157	61.57	n	0	0	0	87	78	73	74	72	69	97	82	61	29.93	29.87	0.17	2
1	2012-05-22	2012-05-20	12	21	OP	82	6159	61.59	n	0	0	0	87	78	73	74	72	69	97	82	61	29.93	29.87	0.17	2
1	2012-05-22	2012-05-20	12	21	OP	19	6179	61.79	n	0	0	0	87	78	73	74	72	69	97	82	61	29.93	29.87	0.17	2
1	2012-05-22	2012-05-20	12	21	OP	51	6186	61.86	y	57	57	0	87	78	73	74	72	69	97	82	61	29.93	29.87	0.17	2
1	2012-05-22	2012-05-20	12	21	OP	91	6186	61.86	n	0	0	0	87	78	73	74	72	69	97	82	61	29.93	29.87	0.17	2
1	2012-05-22	2012-05-20	12	21	OP	27	6219	62.19	n	0	0	0	87	78	73	74	72	69	97	82	61	29.93	29.87	0.17	2
1	2012-05-22	2012-05-20	12	21	OP	21	6323	63.23	y	66	66	0	87	78	73	74	72	69	97	82	61	29.93	29.87	0.17	2
1	2012-05-22	2012-05-20	12	21	OP	9	6506	65.06	n	0	0	0	87	78	73	74	72	69	97	82	61	29.93	29.87	0.17	2
1	2012-05-22	2012-05-20	12	21	OP	24	6527	65.27	n	0	0	0	87	78	73	74	72	69	97	82	61	29.93	29.87	0.17	2
1	2012-05-22	2012-05-20	12	21	OP	12	6556	65.56	n	0	0	0	87	78	73	74	72	69	97	82	61	29.93	29.87	0.17	2
1	2012-05-22	2012-05-20	12	21	OP	17	6572	65.72	n	0	0	0	87	78	73	74	72	69	97	82	61	29.93	29.87	0.17	2
1	2012-05-22	2012-05-20	12	21	OP	81	6606	66.06	n	0	0	0	87	78	73	74	72	69	97	82	61	29.93	29.87	0.17	2
1	2012-05-22	2012-05-20	12	21	OP	11	6742	67.42	n	0	0	0	87	78	73	74	72	69	97	82	61	29.93	29.87	0.17	2
1	2012-05-22	2012-05-20	12	21	OP	33	6777	67.77	n	0	0	0	87	78	73	74	72	69	97	82	61	29.93	29.87	0.17	2
1	2012-05-22	2012-05-20	12	21	OP	3	6778	67.78	n	0	0	0	87	78	73	74	72	69	97	82	61	29.93	29.87	0.17	2
1	2012-05-22	2012-05-20	12	21	OP	7	6798	67.98	y	35	35	0	87	78	73	74	72	69	97	82	61	29.93	29.87	0.17	2
1	2012-05-22	2012-05-20	12	21	OP	10	6855	68.55	n	0	0	0	87	78	73	74	72	69	97	82	61	29.93	29.87	0.17	2
1	2012-05-22	2012-05-20	12	21	OP	5	7162	71.62	n	0	0	0	87	78	73	74	72	69	97	82	61	29.93	29.87	0.17	2
1	2012-05-25	2012-05-20	12	21	NP	101	7167	71.67	n	0	0	0	90	80	71	75	71	66	94	77	46	29.98	29.85	0.01	18
1	2012-05-22	2012-05-20	12	21	OP	2	7209	72.09	n	0	0	0	87	78	73	74	72	69	97	82	61	29.93	29.87	0.17	2
1	2012-05-22	2012-05-20	12	21	OP	13	7904	79.04	n	0	0	0	87	78	73	74	72	69	97	82	61	29.93	29.87	0.17	2
1	2012-05-22	2012-05-20	12	21	OP	4	8011	80.11	n	0	0	0	87	78	73	74	72	69	97	82	61	29.93	29.87	0.17	2
1	2012-05-22	2012-05-20	12	21	OP	1	9061	90.61	n	0	0	0	87	78	73	74	72	69	97	82	61	29.93	29.87	0.17	2
1	2012-05-31	2012-05-27	12	22	OP	5	3177	31.77	n	0	0	0	85	79	75	76	74	72	96	86	70	29.93	29.84	0.26	78
1	2012-05-31	2012-05-27	12	22	OP	99	4088	40.88	n	0	0	0	85	79	75	76	74	72	96	86	70	29.93	29.84	0.26	78
1	2012-05-31	2012-05-27	12	22	OP	98	4242	42.42	n	0	0	0	85	79	75	76	74	72	96	86	70	29.93	29.84	0.26	78
1	2012-05-31	2012-05-27	12	22	OP	92	4251	42.51	n	0	0	0	85	79	75	76	74	72	96	86	70	29.93	29.84	0.26	78
1	2012-05-31	2012-05-27	12	22	OP	94	4342	43.42	n	0	0	0	85	79	75	76	74	72	96	86	70	29.93	29.84	0.26	78
1	2012-05-31	2012-05-27	12	22	OP	6	4351	43.51	n	0	0	0	85	79	75	76	74	72	96	86	70	29.93	29.84	0.26	78
1	2012-05-31	2012-05-27	12	22	OP	95	4401	44.01	n	0	0	0	85	79	75	76	74	72	96	86	70	29.93	29.84	0.26	78
1	2012-05-31	2012-05-27	12	22	OP	100	4440	44.4	n	0	0	0	85	79	75	76	74	72	96	86	70	29.93	29.84	0.26	78
1	2012-05-31	2012-05-27	12	22	OP	97	4458	44.58	n	0	0	0	85	79	75	76	74	72	96	86	70	29.93	29.84	0.26	78
1	2012-05-31	2012-05-27	12	22	OP	8	4510	45.1	n	0	0	0	85	79	75	76	74	72	96	86	70	29.93	29.84	0.26	78
1	2012-05-31	2012-05-27	12	22	OP	91	4597	45.97	n	0	0	0	85	79	75	76	74	72	96	86	70	29.93	29.84	0.26	78
1	2012-05-31	2012-05-27	12	22	OP	89	4737	47.37	n	0	0	0	85	79	75	76	74	72	96	86	70	29.93	29.84	0.26	78
1	2012-05-31	2012-05-27	12	22	OP	4	4780	47.8	n	0	0	0	85	79	75	76	74	72	96	86	70	29.93	29.84	0.26	78
1	2012-05-31	2012-05-27	12	22	OP	96	4794	47.94	n	0	0	0	85	79	75	76	74	72	96	86	70	29.93	29.84	0.26	78
1	2012-05-31	2012-05-27	12	22	OP	93	4812	48.12	n	0	0	0	85	79	75	76	74	72	96	86	70	29.93	29.84	0.26	78
1	2012-05-31	2012-05-27	12	22	OP	88	4816	48.16	n	0	0	0	85	79	75	76	74	72	96	86	70	29.93	29.84	0.26	78
1	2012-05-31	2012-05-27	12	22	OP	82	4954	49.54	n	0	0	0	85	79	75	76	74	72	96	86	70	29.93	29.84	0.26	78
1	2012-05-31	2012-05-27	12	22	OP	87	5036	50.36	n	0	0	0	85	79	75	76	74	72	96	86	70	29.93	29.84	0.26	78
1	2012-05-31	2012-05-27	12	22	OP	17	5093	50.93	n	0	0	0	85	79	75	76	74	72	96	86	70	29.93	29.84	0.26	78
1	2012-05-31	2012-05-27	12	22	OP	15	5110	51.1	n	0	0	0	85	79	75	76	74	72	96	86	70	29.93	29.84	0.26	78
1	2012-05-31	2012-05-27	12	22	OP	86	5145	51.45	n	0	0	0	85	79	75	76	74	72	96	86	70	29.93	29.84	0.26	78
1	2012-05-31	2012-05-27	12	22	OP	80	5159	51.59	n	0	0	0	85	79	75	76	74	72	96	86	70	29.93	29.84	0.26	78
1	2012-05-31	2012-05-27	12	22	OP	85	5159	51.59	n	0	0	0	85	79	75	76	74	72	96	86	70	29.93	29.84	0.26	78
1	2012-05-31	2012-05-27	12	22	OP	7	5181	51.81	n	0	0	0	85	79	75	76	74	72	96	86	70	29.93	29.84	0.26	78
1	2012-05-31	2012-05-27	12	22	OP	22	5202	52.02	y	78	78	0	85	79	75	76	74	72	96	86	70	29.93	29.84	0.26	78
1	2012-05-31	2012-05-27	12	22	OP	47	5204	52.04	n	0	0	0	85	79	75	76	74	72	96	86	70	29.93	29.84	0.26	78
1	2012-05-31	2012-05-27	12	22	OP	90	5217	52.17	n	0	0	0	85	79	75	76	74	72	96	86	70	29.93	29.84	0.26	78
1	2012-05-31	2012-05-27	12	22	OP	27	5366	53.66	n	0	0	0	85	79	75	76	74	72	96	86	70	29.93	29.84	0.26	78
1	2012-05-31	2012-05-27	12	22	OP	78	5368	53.68	n	0	0	0	85	79	75	76	74	72	96	86	70	29.93	29.84	0.26	78
1	2012-05-31	2012-05-27	12	22	OP	81	5368	53.68	n	0	0	0	85	79	75	76	74	72	96	86	70	29.93	29.84	0.26	78
1	2012-05-31	2012-05-27	12	22	OP	83	5382	53.82	n	0	0	0	85	79	75	76	74	72	96	86	70	29.93	29.84	0.26	78
1	2012-05-31	2012-05-27	12	22	OP	84	5398	53.98	n	0	0	0	85	79	75	76	74	72	96	86	70	29.93	29.84	0.26	78
1	2012-05-31	2012-05-27	12	22	OP	46	5424	54.24	n	0	0	0	85	79	75	76	74	72	96	86	70	29.93	29.84	0.26	78
1	2012-05-31	2012-05-27	12	22	OP	79	5457	54.57	y	22	22	0	85	79	75	76	74	72	96	86	70	29.93	29.84	0.26	78
1	2012-05-31	2012-05-27	12	22	OP	21	5527	55.27	n	0	0	0	85	79	75	76	74	72	96	86	70	29.93	29.84	0.26	78
1	2012-05-31	2012-05-27	12	22	OP	25	5532	55.32	n	0	0	0	85	79	75	76	74	72	96	86	70	29.93	29.84	0.26	78
1	2012-05-31	2012-05-27	12	22	OP	77	5536	55.36	y	11	11	0	85	79	75	76	74	72	96	86	70	29.93	29.84	0.26	78
1	2012-05-31	2012-05-27	12	22	OP	75	5577	55.77	n	0	0	0	85	79	75	76	74	72	96	86	70	29.93	29.84	0.26	78
1	2012-05-31	2012-05-27	12	22	OP	66	5613	56.13	n	0	0	0	85	79	75	76	74	72	96	86	70	29.93	29.84	0.26	78
1	2012-05-31	2012-05-27	12	22	OP	18	5670	56.7	y	89	89	0	85	79	75	76	74	72	96	86	70	29.93	29.84	0.26	78
1	2012-05-31	2012-05-27	12	22	OP	76	5674	56.74	y	21	21	0	85	79	75	76	74	72	96	86	70	29.93	29.84	0.26	78
1	2012-05-31	2012-05-27	12	22	OP	74	5750	57.5	y	10	10	0	85	79	75	76	74	72	96	86	70	29.93	29.84	0.26	78
1	2012-05-31	2012-05-27	12	22	OP	73	5761	57.61	n	0	0	0	85	79	75	76	74	72	96	86	70	29.93	29.84	0.26	78
1	2012-05-31	2012-05-27	12	22	OP	44	5784	57.84	n	0	0	0	85	79	75	76	74	72	96	86	70	29.93	29.84	0.26	78
1	2012-05-31	2012-05-27	12	22	OP	34	5789	57.89	n	0	0	0	85	79	75	76	74	72	96	86	70	29.93	29.84	0.26	78
1	2012-05-31	2012-05-27	12	22	OP	68	5791	57.91	n	0	0	0	85	79	75	76	74	72	96	86	70	29.93	29.84	0.26	78
1	2012-05-31	2012-05-27	12	22	OP	71	5806	58.06	n	0	0	0	85	79	75	76	74	72	96	86	70	29.93	29.84	0.26	78
1	2012-05-31	2012-05-27	12	22	OP	19	5819	58.19	y	21	21	0	85	79	75	76	74	72	96	86	70	29.93	29.84	0.26	78
1	2012-05-31	2012-05-27	12	22	OP	41	5820	58.2	n	0	0	0	85	79	75	76	74	72	96	86	70	29.93	29.84	0.26	78
1	2012-05-31	2012-05-27	12	22	OP	28	5893	58.93	y	20	20	0	85	79	75	76	74	72	96	86	70	29.93	29.84	0.26	78
1	2012-05-31	2012-05-27	12	22	OP	36	5900	59	n	0	0	0	85	79	75	76	74	72	96	86	70	29.93	29.84	0.26	78
1	2012-05-31	2012-05-27	12	22	OP	70	5912	59.12	n	0	0	0	85	79	75	76	74	72	96	86	70	29.93	29.84	0.26	78
1	2012-05-31	2012-05-27	12	22	OP	26	5961	59.61	n	0	0	0	85	79	75	76	74	72	96	86	70	29.93	29.84	0.26	78
1	2012-05-31	2012-05-27	12	22	OP	24	5974	59.74	n	0	0	0	85	79	75	76	74	72	96	86	70	29.93	29.84	0.26	78
1	2012-05-31	2012-05-27	12	22	OP	63	5995	59.95	n	0	0	0	85	79	75	76	74	72	96	86	70	29.93	29.84	0.26	78
1	2012-05-31	2012-05-27	12	22	OP	69	6019	60.19	n	0	0	0	85	79	75	76	74	72	96	86	70	29.93	29.84	0.26	78
1	2012-05-31	2012-05-27	12	22	OP	45	6076	60.76	n	0	0	0	85	79	75	76	74	72	96	86	70	29.93	29.84	0.26	78
1	2012-05-31	2012-05-27	12	22	OP	49	6116	61.16	n	0	0	0	85	79	75	76	74	72	96	86	70	29.93	29.84	0.26	78
1	2012-05-31	2012-05-27	12	22	OP	58	6209	62.09	y	83	83	0	85	79	75	76	74	72	96	86	70	29.93	29.84	0.26	78
1	2012-05-31	2012-05-27	12	22	OP	51	6253	62.53	n	0	0	0	85	79	75	76	74	72	96	86	70	29.93	29.84	0.26	78
1	2012-05-31	2012-05-27	12	22	OP	62	6297	62.97	y	144	144	0	85	79	75	76	74	72	96	86	70	29.93	29.84	0.26	78
1	2012-05-31	2012-05-27	12	22	OP	13	6331	63.31	n	0	0	0	85	79	75	76	74	72	96	86	70	29.93	29.84	0.26	78
1	2012-05-31	2012-05-27	12	22	OP	67	6360	63.6	n	0	0	0	85	79	75	76	74	72	96	86	70	29.93	29.84	0.26	78
1	2012-05-31	2012-05-27	12	22	OP	72	6385	63.85	n	0	0	0	85	79	75	76	74	72	96	86	70	29.93	29.84	0.26	78
1	2012-05-31	2012-05-27	12	22	OP	39	6404	64.04	n	0	0	0	85	79	75	76	74	72	96	86	70	29.93	29.84	0.26	78
1	2012-05-31	2012-05-27	12	22	OP	43	6578	65.78	n	0	0	0	85	79	75	76	74	72	96	86	70	29.93	29.84	0.26	78
1	2012-05-31	2012-05-27	12	22	OP	56	6667	66.67	n	0	0	0	85	79	75	76	74	72	96	86	70	29.93	29.84	0.26	78
1	2012-05-31	2012-05-27	12	22	OP	16	6745	67.45	y	91	91	0	85	79	75	76	74	72	96	86	70	29.93	29.84	0.26	78
1	2012-05-31	2012-05-27	12	22	OP	12	6794	67.94	y	61	61	0	85	79	75	76	74	72	96	86	70	29.93	29.84	0.26	78
1	2012-05-31	2012-05-27	12	22	OP	3	6800	68	n	0	0	0	85	79	75	76	74	72	96	86	70	29.93	29.84	0.26	78
1	2012-05-31	2012-05-27	12	22	OP	64	6845	68.45	n	0	0	0	85	79	75	76	74	72	96	86	70	29.93	29.84	0.26	78
1	2012-05-31	2012-05-27	12	22	OP	33	6851	68.51	n	0	0	0	85	79	75	76	74	72	96	86	70	29.93	29.84	0.26	78
1	2012-05-31	2012-05-27	12	22	OP	2	6855	68.55	n	0	0	0	85	79	75	76	74	72	96	86	70	29.93	29.84	0.26	78
1	2012-05-31	2012-05-27	12	22	OP	61	6885	68.85	n	0	0	0	85	79	75	76	74	72	96	86	70	29.93	29.84	0.26	78
1	2012-05-31	2012-05-27	12	22	OP	59	6894	68.94	n	0	0	0	85	79	75	76	74	72	96	86	70	29.93	29.84	0.26	78
1	2012-05-31	2012-05-27	12	22	OP	37	6898	68.98	n	0	0	0	85	79	75	76	74	72	96	86	70	29.93	29.84	0.26	78
1	2012-05-31	2012-05-27	12	22	OP	42	6995	69.95	y	114	114	0	85	79	75	76	74	72	96	86	70	29.93	29.84	0.26	78
1	2012-05-31	2012-05-27	12	22	OP	31	7088	70.88	n	0	0	0	85	79	75	76	74	72	96	86	70	29.93	29.84	0.26	78
1	2012-05-31	2012-05-27	12	22	OP	60	7193	71.93	n	0	0	0	85	79	75	76	74	72	96	86	70	29.93	29.84	0.26	78
1	2012-05-31	2012-05-27	12	22	OP	57	7215	72.15	n	0	0	0	85	79	75	76	74	72	96	86	70	29.93	29.84	0.26	78
1	2012-05-31	2012-05-27	12	22	OP	65	7254	72.54	n	0	0	0	85	79	75	76	74	72	96	86	70	29.93	29.84	0.26	78
1	2012-05-31	2012-05-27	12	22	OP	55	7303	73.03	n	0	0	0	85	79	75	76	74	72	96	86	70	29.93	29.84	0.26	78
1	2012-05-31	2012-05-27	12	22	OP	14	7354	73.54	y	192	192	0	85	79	75	76	74	72	96	86	70	29.93	29.84	0.26	78
1	2012-05-31	2012-05-27	12	22	OP	23	7401	74.01	y	122	122	0	85	79	75	76	74	72	96	86	70	29.93	29.84	0.26	78
1	2012-05-31	2012-05-27	12	22	OP	30	7474	74.74	y	85	85	0	85	79	75	76	74	72	96	86	70	29.93	29.84	0.26	78
1	2012-05-31	2012-05-27	12	22	OP	54	7568	75.68	n	0	0	0	85	79	75	76	74	72	96	86	70	29.93	29.84	0.26	78
1	2012-05-31	2012-05-27	12	22	OP	35	7613	76.13	n	0	0	0	85	79	75	76	74	72	96	86	70	29.93	29.84	0.26	78
1	2012-05-31	2012-05-27	12	22	OP	38	7696	76.96	n	0	0	0	85	79	75	76	74	72	96	86	70	29.93	29.84	0.26	78
1	2012-05-31	2012-05-27	12	22	OP	53	7702	77.02	n	0	0	0	85	79	75	76	74	72	96	86	70	29.93	29.84	0.26	78
1	2012-05-31	2012-05-27	12	22	OP	10	7776	77.76	y	115	115	0	85	79	75	76	74	72	96	86	70	29.93	29.84	0.26	78
1	2012-05-31	2012-05-27	12	22	OP	29	7891	78.91	n	0	0	0	85	79	75	76	74	72	96	86	70	29.93	29.84	0.26	78
1	2012-05-31	2012-05-27	12	22	OP	9	7954	79.54	y	102	102	0	85	79	75	76	74	72	96	86	70	29.93	29.84	0.26	78
1	2012-05-31	2012-05-27	12	22	OP	32	7967	79.67	n	0	0	0	85	79	75	76	74	72	96	86	70	29.93	29.84	0.26	78
1	2012-05-31	2012-05-27	12	22	OP	52	8001	80.01	n	0	0	0	85	79	75	76	74	72	96	86	70	29.93	29.84	0.26	78
1	2012-05-31	2012-05-27	12	22	OP	11	8099	80.99	n	0	0	0	85	79	75	76	74	72	96	86	70	29.93	29.84	0.26	78
1	2012-05-31	2012-05-27	12	22	OP	50	8158	81.58	y	136	136	0	85	79	75	76	74	72	96	86	70	29.93	29.84	0.26	78
1	2012-05-31	2012-05-27	12	22	OP	48	8648	86.48	n	0	0	0	85	79	75	76	74	72	96	86	70	29.93	29.84	0.26	78
1	2012-05-31	2012-05-27	12	22	OP	1	8921	89.21	n	0	0	0	85	79	75	76	74	72	96	86	70	29.93	29.84	0.26	78
1	2012-05-31	2012-05-27	12	22	OP	20	9675	96.75	n	0	0	0	85	79	75	76	74	72	96	86	70	29.93	29.84	0.26	78
1	2012-05-31	2012-05-27	12	22	OP	40	11112	111.12	y	112	112	0	85	79	75	76	74	72	96	86	70	29.93	29.84	0.26	78
1	2012-06-06	2012-06-03	12	23	OP	30	4734	47.34	n	0	0	0	89	83	76	77	75	65	88	79	62	29.93	29.84	0.01	94
1	2012-06-06	2012-06-03	12	23	OP	15	4803	48.03	n	0	0	0	89	83	76	77	75	65	88	79	62	29.93	29.84	0.01	94
1	2012-06-06	2012-06-03	12	23	OP	29	5108	51.08	n	0	0	0	89	83	76	77	75	65	88	79	62	29.93	29.84	0.01	94
1	2012-06-06	2012-06-03	12	23	OP	12	5260	52.6	y	53	53	0	89	83	76	77	75	65	88	79	62	29.93	29.84	0.01	94
1	2012-06-06	2012-06-03	12	23	OP	13	5314	53.14	n	0	0	0	89	83	76	77	75	65	88	79	62	29.93	29.84	0.01	94
1	2012-06-06	2012-06-03	12	23	OP	16	5482	54.82	y	35	35	0	89	83	76	77	75	65	88	79	62	29.93	29.84	0.01	94
1	2012-06-09	2012-06-03	12	23	OP	40	5498	54.98	n	0	0	0	90	82	75	78	75	72	98	82	61	29.98	29.88	0.46	70
1	2012-06-06	2012-06-03	12	23	OP	27	5562	55.62	n	0	0	0	89	83	76	77	75	65	88	79	62	29.93	29.84	0.01	94
1	2012-06-06	2012-06-03	12	23	OP	26	5575	55.75	n	0	0	0	89	83	76	77	75	65	88	79	62	29.93	29.84	0.01	94
1	2012-06-09	2012-06-03	12	23	OP	41	5657	56.57	y	64	64	0	90	82	75	78	75	72	98	82	61	29.98	29.88	0.46	70
1	2012-06-06	2012-06-03	12	23	OP	9	5767	57.67	y	44	44	0	89	83	76	77	75	65	88	79	62	29.93	29.84	0.01	94
1	2012-06-06	2012-06-03	12	23	OP	28	5993	59.93	n	0	0	0	89	83	76	77	75	65	88	79	62	29.93	29.84	0.01	94
1	2012-06-06	2012-06-03	12	23	OP	25	6034	60.34	n	0	0	0	89	83	76	77	75	65	88	79	62	29.93	29.84	0.01	94
1	2012-06-09	2012-06-03	12	23	OP	38	6075	60.75	y	50	50	0	90	82	75	78	75	72	98	82	61	29.98	29.88	0.46	70
1	2012-06-06	2012-06-03	12	23	OP	5	6216	62.16	n	0	0	0	89	83	76	77	75	65	88	79	62	29.93	29.84	0.01	94
1	2012-06-09	2012-06-03	12	23	OP	39	6224	62.24	n	0	0	0	90	82	75	78	75	72	98	82	61	29.98	29.88	0.46	70
1	2012-06-06	2012-06-03	12	23	OP	7	6321	63.21	y	43	43	0	89	83	76	77	75	65	88	79	62	29.93	29.84	0.01	94
1	2012-06-06	2012-06-03	12	23	OP	24	6398	63.98	n	0	0	0	89	83	76	77	75	65	88	79	62	29.93	29.84	0.01	94
1	2012-06-06	2012-06-03	12	23	OP	11	6427	64.27	y	73	73	0	89	83	76	77	75	65	88	79	62	29.93	29.84	0.01	94
1	2012-06-09	2012-06-03	12	23	OP	37	6529	65.29	y	74	74	0	90	82	75	78	75	72	98	82	61	29.98	29.88	0.46	70
1	2012-06-06	2012-06-03	12	23	OP	14	6633	66.33	n	0	0	0	89	83	76	77	75	65	88	79	62	29.93	29.84	0.01	94
1	2012-06-06	2012-06-03	12	23	OP	4	6648	66.48	n	0	0	0	89	83	76	77	75	65	88	79	62	29.93	29.84	0.01	94
1	2012-06-06	2012-06-03	12	23	OP	19	6656	66.56	n	0	0	0	89	83	76	77	75	65	88	79	62	29.93	29.84	0.01	94
1	2012-06-09	2012-06-03	12	23	OP	36	6660	66.6	n	0	0	0	90	82	75	78	75	72	98	82	61	29.98	29.88	0.46	70
1	2012-06-06	2012-06-03	12	23	OP	10	6681	66.81	n	0	0	0	89	83	76	77	75	65	88	79	62	29.93	29.84	0.01	94
1	2012-06-06	2012-06-03	12	23	OP	20	6695	66.95	n	0	0	0	89	83	76	77	75	65	88	79	62	29.93	29.84	0.01	94
1	2012-06-06	2012-06-03	12	23	OP	2	6721	67.21	n	0	0	0	89	83	76	77	75	65	88	79	62	29.93	29.84	0.01	94
1	2012-06-06	2012-06-03	12	23	OP	22	6732	67.32	n	0	0	0	89	83	76	77	75	65	88	79	62	29.93	29.84	0.01	94
1	2012-06-06	2012-06-03	12	23	OP	3	6803	68.03	n	0	0	0	89	83	76	77	75	65	88	79	62	29.93	29.84	0.01	94
1	2012-06-09	2012-06-03	12	23	OP	35	6810	68.1	n	0	0	0	90	82	75	78	75	72	98	82	61	29.98	29.88	0.46	70
1	2012-06-06	2012-06-03	12	23	OP	8	6836	68.36	n	0	0	0	89	83	76	77	75	65	88	79	62	29.93	29.84	0.01	94
1	2012-06-06	2012-06-03	12	23	OP	23	6854	68.54	n	0	0	0	89	83	76	77	75	65	88	79	62	29.93	29.84	0.01	94
1	2012-06-06	2012-06-03	12	23	OP	6	6917	69.17	y	31	31	0	89	83	76	77	75	65	88	79	62	29.93	29.84	0.01	94
1	2012-06-09	2012-06-03	12	23	OP	34	6953	69.53	n	0	0	0	90	82	75	78	75	72	98	82	61	29.98	29.88	0.46	70
1	2012-06-06	2012-06-03	12	23	OP	18	7050	70.5	n	0	0	0	89	83	76	77	75	65	88	79	62	29.93	29.84	0.01	94
1	2012-06-06	2012-06-03	12	23	OP	21	7101	71.01	n	0	0	0	89	83	76	77	75	65	88	79	62	29.93	29.84	0.01	94
1	2012-06-06	2012-06-03	12	23	OP	1	7421	74.21	y	36	36	0	89	83	76	77	75	65	88	79	62	29.93	29.84	0.01	94
1	2012-06-09	2012-06-03	12	23	NP	31	7775	77.75	y	56	56	0	90	82	75	78	75	72	98	82	61	29.98	29.88	0.46	70
1	2012-06-09	2012-06-03	12	23	OP	33	7915	79.15	y	124	124	0	90	82	75	78	75	72	98	82	61	29.98	29.88	0.46	70
1	2012-06-06	2012-06-03	12	23	OP	17	7973	79.73	n	0	0	0	89	83	76	77	75	65	88	79	62	29.93	29.84	0.01	94
1	2012-06-09	2012-06-03	12	23	OP	32	8833	88.33	n	0	0	0	90	82	75	78	75	72	98	82	61	29.98	29.88	0.46	70
1	2012-06-16	2012-06-10	12	24	OP	32	3232	32.32	n	0	0	0	89	81	73	76	53	-100	95	65	54	29.98	29.88	0.03	9
1	2012-06-16	2012-06-10	12	24	OP	31	3669	36.69	n	0	0	0	89	81	73	76	53	-100	95	65	54	29.98	29.88	0.03	9
1	2012-06-16	2012-06-10	12	24	OP	33	3728	37.28	n	0	0	0	89	81	73	76	53	-100	95	65	54	29.98	29.88	0.03	9
1	2012-06-16	2012-06-10	12	24	OP	30	4674	46.74	n	0	0	0	89	81	73	76	53	-100	95	65	54	29.98	29.88	0.03	9
1	2012-06-16	2012-06-10	12	24	OP	24	4803	48.03	n	0	0	0	89	81	73	76	53	-100	95	65	54	29.98	29.88	0.03	9
1	2012-06-16	2012-06-10	12	24	OP	25	5059	50.59	n	0	0	0	89	81	73	76	53	-100	95	65	54	29.98	29.88	0.03	9
1	2012-06-16	2012-06-10	12	24	OP	19	5073	50.73	n	0	0	0	89	81	73	76	53	-100	95	65	54	29.98	29.88	0.03	9
1	2012-06-16	2012-06-10	12	24	OP	27	5093	50.93	n	0	0	0	89	81	73	76	53	-100	95	65	54	29.98	29.88	0.03	9
1	2012-06-16	2012-06-10	12	24	OP	28	5116	51.16	n	0	0	0	89	81	73	76	53	-100	95	65	54	29.98	29.88	0.03	9
1	2012-06-16	2012-06-10	12	24	OP	26	5306	53.06	n	0	0	0	89	81	73	76	53	-100	95	65	54	29.98	29.88	0.03	9
1	2012-06-16	2012-06-10	12	24	OP	29	5347	53.47	n	0	0	0	89	81	73	76	53	-100	95	65	54	29.98	29.88	0.03	9
1	2012-06-16	2012-06-10	12	24	OP	18	5736	57.36	n	0	0	0	89	81	73	76	53	-100	95	65	54	29.98	29.88	0.03	9
1	2012-06-16	2012-06-10	12	24	OP	13	5802	58.02	n	0	0	0	89	81	73	76	53	-100	95	65	54	29.98	29.88	0.03	9
1	2012-06-16	2012-06-10	12	24	OP	15	5824	58.24	n	0	0	0	89	81	73	76	53	-100	95	65	54	29.98	29.88	0.03	9
1	2012-06-16	2012-06-10	12	24	OP	21	5840	58.4	n	0	0	0	89	81	73	76	53	-100	95	65	54	29.98	29.88	0.03	9
1	2012-06-16	2012-06-10	12	24	OP	16	5895	58.95	n	0	0	0	89	81	73	76	53	-100	95	65	54	29.98	29.88	0.03	9
1	2012-06-16	2012-06-10	12	24	OP	22	5915	59.15	n	0	0	0	89	81	73	76	53	-100	95	65	54	29.98	29.88	0.03	9
1	2012-06-16	2012-06-10	12	24	OP	23	5994	59.94	n	0	0	0	89	81	73	76	53	-100	95	65	54	29.98	29.88	0.03	9
1	2012-06-16	2012-06-10	12	24	OP	12	6260	62.6	n	0	0	0	89	81	73	76	53	-100	95	65	54	29.98	29.88	0.03	9
1	2012-06-16	2012-06-10	12	24	OP	20	6261	62.61	n	0	0	0	89	81	73	76	53	-100	95	65	54	29.98	29.88	0.03	9
1	2012-06-16	2012-06-10	12	24	OP	17	6366	63.66	n	0	0	0	89	81	73	76	53	-100	95	65	54	29.98	29.88	0.03	9
1	2012-06-16	2012-06-10	12	24	OP	5	6384	63.84	n	0	0	0	89	81	73	76	53	-100	95	65	54	29.98	29.88	0.03	9
1	2012-06-16	2012-06-10	12	24	OP	11	6517	65.17	n	0	0	0	89	81	73	76	53	-100	95	65	54	29.98	29.88	0.03	9
1	2012-06-16	2012-06-10	12	24	OP	14	6666	66.66	n	0	0	0	89	81	73	76	53	-100	95	65	54	29.98	29.88	0.03	9
1	2012-06-16	2012-06-10	12	24	OP	10	6757	67.57	n	0	0	0	89	81	73	76	53	-100	95	65	54	29.98	29.88	0.03	9
1	2012-06-16	2012-06-10	12	24	OP	3	6913	69.13	n	0	0	0	89	81	73	76	53	-100	95	65	54	29.98	29.88	0.03	9
1	2012-06-16	2012-06-10	12	24	OP	6	7114	71.14	y	42	42	0	89	81	73	76	53	-100	95	65	54	29.98	29.88	0.03	9
1	2012-06-16	2012-06-10	12	24	OP	2	7141	71.41	n	0	0	0	89	81	73	76	53	-100	95	65	54	29.98	29.88	0.03	9
1	2012-06-16	2012-06-10	12	24	OP	4	7185	71.85	n	0	0	0	89	81	73	76	53	-100	95	65	54	29.98	29.88	0.03	9
1	2012-06-16	2012-06-10	12	24	OP	7	7224	72.24	y	27	27	0	89	81	73	76	53	-100	95	65	54	29.98	29.88	0.03	9
1	2012-06-16	2012-06-10	12	24	OP	9	7277	72.77	n	0	0	0	89	81	73	76	53	-100	95	65	54	29.98	29.88	0.03	9
1	2012-06-16	2012-06-10	12	24	OP	8	7298	72.98	n	0	0	0	89	81	73	76	53	-100	95	65	54	29.98	29.88	0.03	9
1	2012-06-16	2012-06-10	12	24	OP	1	7785	77.85	n	0	0	0	89	81	73	76	53	-100	95	65	54	29.98	29.88	0.03	9
1	2012-06-22	2012-06-17	12	25	OP	88	2680	26.8	n	0	0	0	85	81	77	76	-42	-100	96	84	72	29.93	29.8	0.2	8
1	2012-06-19	2012-06-17	12	25	OP	12	3760	37.6	n	0	0	0	84	81	77	75	58	-100	92	79	67	29.98	29.9	0.02	0
1	2012-06-19	2012-06-17	12	25	OP	11	4010	40.1	n	0	0	0	84	81	77	75	58	-100	92	79	67	29.98	29.9	0.02	0
1	2012-06-20	2012-06-17	12	25	OP	37	4150	41.5	n	0	0	0	79	78	76	76	-63	-100	98	90	86	29.96	29.88	0	1
1	2012-06-20	2012-06-17	12	25	OP	42	4180	41.8	n	0	0	0	79	78	76	76	-63	-100	98	90	86	29.96	29.88	0	1
1	2012-06-23	2012-06-17	12	25	OP	118	4253	42.53	n	0	0	0	84	79	73	79	1	-100	98	87	76	29.95	29.83	0.21	15
1	2012-06-20	2012-06-17	12	25	OP	31	4420	44.2	n	0	0	0	79	78	76	76	-63	-100	98	90	86	29.96	29.88	0	1
1	2012-06-20	2012-06-17	12	25	OP	83	4460	44.6	n	0	0	0	79	78	76	76	-63	-100	98	90	86	29.96	29.88	0	1
1	2012-06-23	2012-06-17	12	25	OP	117	4559	45.59	n	0	0	0	84	79	73	79	1	-100	98	87	76	29.95	29.83	0.21	15
1	2012-06-20	2012-06-17	12	25	OP	72	4560	45.6	n	0	0	0	79	78	76	76	-63	-100	98	90	86	29.96	29.88	0	1
1	2012-06-23	2012-06-17	12	25	OP	114	4789	47.89	n	0	0	0	84	79	73	79	1	-100	98	87	76	29.95	29.83	0.21	15
1	2012-06-20	2012-06-17	12	25	OP	62	4820	48.2	n	0	0	0	79	78	76	76	-63	-100	98	90	86	29.96	29.88	0	1
1	2012-06-23	2012-06-17	12	25	OP	113	4824	48.24	n	0	0	0	84	79	73	79	1	-100	98	87	76	29.95	29.83	0.21	15
1	2012-06-23	2012-06-17	12	25	OP	112	4828	48.28	n	0	0	0	84	79	73	79	1	-100	98	87	76	29.95	29.83	0.21	15
1	2012-06-20	2012-06-17	12	25	OP	23	4860	48.6	n	0	0	0	79	78	76	76	-63	-100	98	90	86	29.96	29.88	0	1
1	2012-06-23	2012-06-17	12	25	OP	116	4871	48.71	n	0	0	0	84	79	73	79	1	-100	98	87	76	29.95	29.83	0.21	15
1	2012-06-20	2012-06-17	12	25	OP	20	4880	48.8	n	0	0	0	79	78	76	76	-63	-100	98	90	86	29.96	29.88	0	1
1	2012-06-19	2012-06-17	12	25	OP	14	4930	49.3	n	0	0	0	84	81	77	75	58	-100	92	79	67	29.98	29.9	0.02	0
1	2012-06-20	2012-06-17	12	25	OP	26	4930	49.3	n	0	0	0	79	78	76	76	-63	-100	98	90	86	29.96	29.88	0	1
1	2012-06-20	2012-06-17	12	25	OP	64	4970	49.7	n	0	0	0	79	78	76	76	-63	-100	98	90	86	29.96	29.88	0	1
1	2012-06-20	2012-06-17	12	25	OP	45	4980	49.8	n	0	0	0	79	78	76	76	-63	-100	98	90	86	29.96	29.88	0	1
1	2012-06-20	2012-06-17	12	25	OP	34	4990	49.9	n	0	0	0	79	78	76	76	-63	-100	98	90	86	29.96	29.88	0	1
1	2012-06-20	2012-06-17	12	25	OP	21	5000	50	n	0	0	0	79	78	76	76	-63	-100	98	90	86	29.96	29.88	0	1
1	2012-06-20	2012-06-17	12	25	OP	39	5000	50	n	0	0	0	79	78	76	76	-63	-100	98	90	86	29.96	29.88	0	1
1	2012-06-20	2012-06-17	12	25	OP	66	5010	50.1	n	0	0	0	79	78	76	76	-63	-100	98	90	86	29.96	29.88	0	1
1	2012-06-20	2012-06-17	12	25	OP	65	5040	50.4	n	0	0	0	79	78	76	76	-63	-100	98	90	86	29.96	29.88	0	1
1	2012-06-20	2012-06-17	12	25	OP	76	5040	50.4	n	0	0	0	79	78	76	76	-63	-100	98	90	86	29.96	29.88	0	1
1	2012-06-20	2012-06-17	12	25	OP	73	5060	50.6	n	0	0	0	79	78	76	76	-63	-100	98	90	86	29.96	29.88	0	1
1	2012-06-20	2012-06-17	12	25	OP	67	5110	51.1	n	0	0	0	79	78	76	76	-63	-100	98	90	86	29.96	29.88	0	1
1	2012-06-22	2012-06-17	12	25	OP	90	5150	51.5	n	0	0	0	85	81	77	76	-42	-100	96	84	72	29.93	29.8	0.2	8
1	2012-06-22	2012-06-17	12	25	OP	91	5160	51.6	n	0	0	0	85	81	77	76	-42	-100	96	84	72	29.93	29.8	0.2	8
1	2012-06-20	2012-06-17	12	25	OP	81	5180	51.8	n	0	0	0	79	78	76	76	-63	-100	98	90	86	29.96	29.88	0	1
1	2012-06-20	2012-06-17	12	25	OP	82	5220	52.2	n	0	0	0	79	78	76	76	-63	-100	98	90	86	29.96	29.88	0	1
1	2012-06-20	2012-06-17	12	25	OP	78	5260	52.6	n	0	0	0	79	78	76	76	-63	-100	98	90	86	29.96	29.88	0	1
1	2012-06-20	2012-06-17	12	25	OP	33	5270	52.7	n	0	0	0	79	78	76	76	-63	-100	98	90	86	29.96	29.88	0	1
1	2012-06-23	2012-06-17	12	25	OP	115	5318	53.18	n	0	0	0	84	79	73	79	1	-100	98	87	76	29.95	29.83	0.21	15
1	2012-06-20	2012-06-17	12	25	OP	52	5340	53.4	n	0	0	0	79	78	76	76	-63	-100	98	90	86	29.96	29.88	0	1
1	2012-06-20	2012-06-17	12	25	OP	61	5340	53.4	n	0	0	0	79	78	76	76	-63	-100	98	90	86	29.96	29.88	0	1
1	2012-06-20	2012-06-17	12	25	OP	32	5340	53.4	n	0	0	0	79	78	76	76	-63	-100	98	90	86	29.96	29.88	0	1
1	2012-06-20	2012-06-17	12	25	OP	30	5350	53.5	n	0	0	0	79	78	76	76	-63	-100	98	90	86	29.96	29.88	0	1
1	2012-06-23	2012-06-17	12	25	OP	110	5378	53.78	n	0	0	0	84	79	73	79	1	-100	98	87	76	29.95	29.83	0.21	15
1	2012-06-20	2012-06-17	12	25	OP	19	5380	53.8	n	0	0	0	79	78	76	76	-63	-100	98	90	86	29.96	29.88	0	1
1	2012-06-19	2012-06-17	12	25	OP	9	5420	54.2	n	0	0	0	84	81	77	75	58	-100	92	79	67	29.98	29.9	0.02	0
1	2012-06-20	2012-06-17	12	25	OP	24	5460	54.6	n	0	0	0	79	78	76	76	-63	-100	98	90	86	29.96	29.88	0	1
1	2012-06-23	2012-06-17	12	25	OP	111	5467	54.67	n	0	0	0	84	79	73	79	1	-100	98	87	76	29.95	29.83	0.21	15
1	2012-06-20	2012-06-17	12	25	OP	44	5490	54.9	n	0	0	0	79	78	76	76	-63	-100	98	90	86	29.96	29.88	0	1
1	2012-06-20	2012-06-17	12	25	OP	29	5520	55.2	n	0	0	0	79	78	76	76	-63	-100	98	90	86	29.96	29.88	0	1
1	2012-06-20	2012-06-17	12	25	OP	71	5530	55.3	n	0	0	0	79	78	76	76	-63	-100	98	90	86	29.96	29.88	0	1
1	2012-06-23	2012-06-17	12	25	OP	109	5558	55.58	n	0	0	0	84	79	73	79	1	-100	98	87	76	29.95	29.83	0.21	15
1	2012-06-20	2012-06-17	12	25	OP	60	5620	56.2	y	24	24	0	79	78	76	76	-63	-100	98	90	86	29.96	29.88	0	1
1	2012-06-20	2012-06-17	12	25	OP	53	5650	56.5	y	1	1	0	79	78	76	76	-63	-100	98	90	86	29.96	29.88	0	1
1	2012-06-19	2012-06-17	12	25	OP	13	5700	57	n	0	0	0	84	81	77	75	58	-100	92	79	67	29.98	29.9	0.02	0
1	2012-06-20	2012-06-17	12	25	OP	51	5710	57.1	n	0	0	0	79	78	76	76	-63	-100	98	90	86	29.96	29.88	0	1
1	2012-06-19	2012-06-17	12	25	OP	5	5760	57.6	n	0	0	0	84	81	77	75	58	-100	92	79	67	29.98	29.9	0.02	0
1	2012-06-23	2012-06-17	12	25	OP	107	5770	57.7	n	0	0	0	84	79	73	79	1	-100	98	87	76	29.95	29.83	0.21	15
1	2012-06-20	2012-06-17	12	25	OP	50	5800	58	n	0	0	0	79	78	76	76	-63	-100	98	90	86	29.96	29.88	0	1
1	2012-06-20	2012-06-17	12	25	OP	22	5820	58.2	n	0	0	0	79	78	76	76	-63	-100	98	90	86	29.96	29.88	0	1
1	2012-06-20	2012-06-17	12	25	OP	48	5840	58.4	n	0	0	0	79	78	76	76	-63	-100	98	90	86	29.96	29.88	0	1
1	2012-06-20	2012-06-17	12	25	OP	68	5910	59.1	n	0	0	0	79	78	76	76	-63	-100	98	90	86	29.96	29.88	0	1
1	2012-06-20	2012-06-17	12	25	OP	80	6010	60.1	n	0	0	0	79	78	76	76	-63	-100	98	90	86	29.96	29.88	0	1
1	2012-06-20	2012-06-17	12	25	OP	69	6030	60.3	n	0	0	0	79	78	76	76	-63	-100	98	90	86	29.96	29.88	0	1
1	2012-06-20	2012-06-17	12	25	OP	38	6040	60.4	n	0	0	0	79	78	76	76	-63	-100	98	90	86	29.96	29.88	0	1
1	2012-06-20	2012-06-17	12	25	OP	79	6050	60.5	n	0	0	0	79	78	76	76	-63	-100	98	90	86	29.96	29.88	0	1
1	2012-06-23	2012-06-17	12	25	OP	104	6055	60.55	n	0	0	0	84	79	73	79	1	-100	98	87	76	29.95	29.83	0.21	15
1	2012-06-20	2012-06-17	12	25	OP	41	6060	60.6	n	0	0	0	79	78	76	76	-63	-100	98	90	86	29.96	29.88	0	1
1	2012-06-20	2012-06-17	12	25	OP	36	6080	60.8	n	0	0	0	79	78	76	76	-63	-100	98	90	86	29.96	29.88	0	1
1	2012-06-20	2012-06-17	12	25	OP	57	6090	60.9	n	0	0	0	79	78	76	76	-63	-100	98	90	86	29.96	29.88	0	1
1	2012-06-20	2012-06-17	12	25	OP	75	6110	61.1	n	0	0	0	79	78	76	76	-63	-100	98	90	86	29.96	29.88	0	1
1	2012-06-20	2012-06-17	12	25	OP	70	6120	61.2	n	0	0	0	79	78	76	76	-63	-100	98	90	86	29.96	29.88	0	1
1	2012-06-23	2012-06-17	12	25	NP	94	6149	61.49	n	0	0	0	84	79	73	79	1	-100	98	87	76	29.95	29.83	0.21	15
1	2012-06-23	2012-06-17	12	25	OP	108	6183	61.83	n	0	0	0	84	79	73	79	1	-100	98	87	76	29.95	29.83	0.21	15
1	2012-06-23	2012-06-17	12	25	OP	106	6186	61.86	n	0	0	0	84	79	73	79	1	-100	98	87	76	29.95	29.83	0.21	15
1	2012-06-23	2012-06-17	12	25	OP	105	6188	61.88	n	0	0	0	84	79	73	79	1	-100	98	87	76	29.95	29.83	0.21	15
1	2012-06-23	2012-06-17	12	25	OP	101	6196	61.96	n	0	0	0	84	79	73	79	1	-100	98	87	76	29.95	29.83	0.21	15
1	2012-06-20	2012-06-17	12	25	OP	47	6210	62.1	n	0	0	0	79	78	76	76	-63	-100	98	90	86	29.96	29.88	0	1
1	2012-06-20	2012-06-17	12	25	OP	17	6230	62.3	y	48	48	0	79	78	76	76	-63	-100	98	90	86	29.96	29.88	0	1
1	2012-06-20	2012-06-17	12	25	OP	15	6260	62.6	n	0	0	0	79	78	76	76	-63	-100	98	90	86	29.96	29.88	0	1
1	2012-06-22	2012-06-17	12	25	OP	92	6290	62.9	n	0	0	0	85	81	77	76	-42	-100	96	84	72	29.93	29.8	0.2	8
1	2012-06-20	2012-06-17	12	25	OP	25	6310	63.1	n	0	0	0	79	78	76	76	-63	-100	98	90	86	29.96	29.88	0	1
1	2012-06-20	2012-06-17	12	25	OP	46	6310	63.1	n	0	0	0	79	78	76	76	-63	-100	98	90	86	29.96	29.88	0	1
1	2012-06-22	2012-06-17	12	25	OP	86	6320	63.2	n	0	0	0	85	81	77	76	-42	-100	96	84	72	29.93	29.8	0.2	8
1	2012-06-20	2012-06-17	12	25	OP	77	6330	63.3	n	0	0	0	79	78	76	76	-63	-100	98	90	86	29.96	29.88	0	1
1	2012-06-20	2012-06-17	12	25	OP	40	6330	63.3	n	0	0	0	79	78	76	76	-63	-100	98	90	86	29.96	29.88	0	1
1	2012-06-20	2012-06-17	12	25	OP	28	6360	63.6	n	0	0	0	79	78	76	76	-63	-100	98	90	86	29.96	29.88	0	1
1	2012-06-20	2012-06-17	12	25	OP	63	6370	63.7	n	0	0	0	79	78	76	76	-63	-100	98	90	86	29.96	29.88	0	1
1	2012-06-23	2012-06-17	12	25	NP	95	6402	64.02	n	0	0	0	84	79	73	79	1	-100	98	87	76	29.95	29.83	0.21	15
1	2012-06-20	2012-06-17	12	25	OP	58	6420	64.2	n	0	0	0	79	78	76	76	-63	-100	98	90	86	29.96	29.88	0	1
1	2012-06-20	2012-06-17	12	25	OP	74	6430	64.3	n	0	0	0	79	78	76	76	-63	-100	98	90	86	29.96	29.88	0	1
1	2012-06-23	2012-06-17	12	25	OP	102	6433	64.33	n	0	0	0	84	79	73	79	1	-100	98	87	76	29.95	29.83	0.21	15
1	2012-06-20	2012-06-17	12	25	OP	55	6450	64.5	n	0	0	0	79	78	76	76	-63	-100	98	90	86	29.96	29.88	0	1
1	2012-06-19	2012-06-17	12	25	OP	10	6480	64.8	n	0	0	0	84	81	77	75	58	-100	92	79	67	29.98	29.9	0.02	0
1	2012-06-20	2012-06-17	12	25	OP	56	6480	64.8	y	87	87	0	79	78	76	76	-63	-100	98	90	86	29.96	29.88	0	1
1	2012-06-20	2012-06-17	12	25	OP	27	6490	64.9	n	0	0	0	79	78	76	76	-63	-100	98	90	86	29.96	29.88	0	1
1	2012-06-19	2012-06-17	12	25	OP	8	6500	65	n	0	0	0	84	81	77	75	58	-100	92	79	67	29.98	29.9	0.02	0
1	2012-06-20	2012-06-17	12	25	OP	43	6610	66.1	n	0	0	0	79	78	76	76	-63	-100	98	90	86	29.96	29.88	0	1
1	2012-06-19	2012-06-17	12	25	OP	3	6630	66.3	n	0	0	0	84	81	77	75	58	-100	92	79	67	29.98	29.9	0.02	0
1	2012-06-23	2012-06-17	12	25	OP	100	6654	66.54	n	0	0	0	84	79	73	79	1	-100	98	87	76	29.95	29.83	0.21	15
1	2012-06-23	2012-06-17	12	25	NP	93	6737	67.37	n	0	0	0	84	79	73	79	1	-100	98	87	76	29.95	29.83	0.21	15
1	2012-06-20	2012-06-17	12	25	OP	54	6790	67.9	y	85	85	0	79	78	76	76	-63	-100	98	90	86	29.96	29.88	0	1
1	2012-06-20	2012-06-17	12	25	OP	35	6900	69	y	80	80	0	79	78	76	76	-63	-100	98	90	86	29.96	29.88	0	1
1	2012-06-22	2012-06-17	12	25	OP	89	6940	69.4	n	0	0	0	85	81	77	76	-42	-100	96	84	72	29.93	29.8	0.2	8
1	2012-06-20	2012-06-17	12	25	OP	59	6950	69.5	n	0	0	0	79	78	76	76	-63	-100	98	90	86	29.96	29.88	0	1
1	2012-06-22	2012-06-17	12	25	OP	87	6950	69.5	n	0	0	0	85	81	77	76	-42	-100	96	84	72	29.93	29.8	0.2	8
1	2012-06-22	2012-06-17	12	25	OP	85	6990	69.9	n	0	0	0	85	81	77	76	-42	-100	96	84	72	29.93	29.8	0.2	8
1	2012-06-20	2012-06-17	12	25	OP	49	7010	70.1	n	0	0	0	79	78	76	76	-63	-100	98	90	86	29.96	29.88	0	1
1	2012-06-19	2012-06-17	12	25	OP	2	7190	71.9	n	0	0	0	84	81	77	75	58	-100	92	79	67	29.98	29.9	0.02	0
1	2012-06-20	2012-06-17	12	25	OP	16	7200	72	n	0	0	0	79	78	76	76	-63	-100	98	90	86	29.96	29.88	0	1
1	2012-06-23	2012-06-17	12	25	OP	103	7291	72.91	n	0	0	0	84	79	73	79	1	-100	98	87	76	29.95	29.83	0.21	15
1	2012-06-19	2012-06-17	12	25	OP	4	7710	77.1	n	0	0	0	84	81	77	75	58	-100	92	79	67	29.98	29.9	0.02	0
1	2012-06-23	2012-06-17	12	25	OP	96	7775	77.75	n	0	0	0	84	79	73	79	1	-100	98	87	76	29.95	29.83	0.21	15
1	2012-06-19	2012-06-17	12	25	OP	6	7780	77.8	y	17	17	0	84	81	77	75	58	-100	92	79	67	29.98	29.9	0.02	0
1	2012-06-19	2012-06-17	12	25	OP	7	8150	81.5	n	0	0	0	84	81	77	75	58	-100	92	79	67	29.98	29.9	0.02	0
1	2012-06-23	2012-06-17	12	25	OP	97	8301	83.01	y	121	121	0	84	79	73	79	1	-100	98	87	76	29.95	29.83	0.21	15
1	2012-06-23	2012-06-17	12	25	OP	98	8534	85.34	n	0	0	0	84	79	73	79	1	-100	98	87	76	29.95	29.83	0.21	15
1	2012-06-23	2012-06-17	12	25	OP	99	9115	91.15	n	0	0	0	84	79	73	79	1	-100	98	87	76	29.95	29.83	0.21	15
1	2012-06-22	2012-06-17	12	25	OP	84	10180	101.8	n	0	0	0	85	81	77	76	-42	-100	96	84	72	29.93	29.8	0.2	8
1	2012-06-20	2012-06-17	12	25	OP	18	10450	104.5	n	0	0	0	79	78	76	76	-63	-100	98	90	86	29.96	29.88	0	1
1	2012-06-19	2012-06-17	12	25	OP	1	10690	106.9	n	0	0	0	84	81	77	75	58	-100	92	79	67	29.98	29.9	0.02	0
1	2012-06-28	2012-06-24	12	26	NP	41	2578	25.78	n	0	0	0	94	87	79	77	39	-100	93	59	50	30.03	29.94	0.26	65
1	2012-06-30	2012-06-24	12	26	NP	43	4135	41.35	n	0	0	0	94	87	79	77	39	-100	93	59	50	30.03	29.94	0.26	85
1	2012-06-26	2012-06-24	12	26	OP	19	4901	49.01	n	0	0	0	92	85	80	77	75	73	90	72	55	29.77	29.7	0.03	43
1	2012-06-27	2012-06-24	12	26	OP	27	5430	54.3	n	0	0	0	94	86	78	80	37	-100	96	57	52	29.96	29.75	0.29	54
1	2012-06-27	2012-06-24	12	26	OP	34	5500	55	n	0	0	0	94	86	78	80	37	-100	96	57	52	29.96	29.75	0.29	54
1	2012-06-26	2012-06-24	12	26	OP	18	5825	58.25	n	0	0	0	92	85	80	77	75	73	90	72	55	29.77	29.7	0.03	43
1	2012-06-27	2012-06-24	12	26	OP	22	5950	59.5	n	0	0	0	94	86	78	80	37	-100	96	57	52	29.96	29.75	0.29	54
1	2012-06-27	2012-06-24	12	26	OP	26	5950	59.5	n	0	0	0	94	86	78	80	37	-100	96	57	52	29.96	29.75	0.29	54
1	2012-06-27	2012-06-24	12	26	OP	24	6010	60.1	n	0	0	0	94	86	78	80	37	-100	96	57	52	29.96	29.75	0.29	54
1	2012-06-27	2012-06-24	12	26	OP	33	6220	62.2	n	0	0	0	94	86	78	80	37	-100	96	57	52	29.96	29.75	0.29	54
1	2012-06-29	2012-06-24	12	26	NP	42	6240	62.4	n	0	0	0	94	87	79	77	39	-100	93	59	50	30.03	29.94	0.26	76
1	2012-06-26	2012-06-24	12	26	OP	16	6407	64.07	n	0	0	0	92	85	80	77	75	73	90	72	55	29.77	29.7	0.03	43
1	2012-06-27	2012-06-24	12	26	OP	40	6420	64.2	n	0	0	0	94	86	78	80	37	-100	96	57	52	29.96	29.75	0.29	54
1	2012-06-27	2012-06-24	12	26	OP	30	6454	64.54	n	0	0	0	94	86	78	80	37	-100	96	57	52	29.96	29.75	0.29	54
1	2012-06-26	2012-06-24	12	26	OP	12	6459	64.59	n	0	0	0	92	85	80	77	75	73	90	72	55	29.77	29.7	0.03	43
1	2012-06-26	2012-06-24	12	26	OP	13	6769	67.69	n	0	0	0	92	85	80	77	75	73	90	72	55	29.77	29.7	0.03	43
1	2012-06-26	2012-06-24	12	26	OP	17	6790	67.9	n	0	0	0	92	85	80	77	75	73	90	72	55	29.77	29.7	0.03	43
1	2012-06-26	2012-06-24	12	26	OP	11	6825	68.25	n	0	0	0	92	85	80	77	75	73	90	72	55	29.77	29.7	0.03	43
1	2012-06-26	2012-06-24	12	26	OP	14	6864	68.64	n	0	0	0	92	85	80	77	75	73	90	72	55	29.77	29.7	0.03	43
1	2012-06-26	2012-06-24	12	26	OP	10	6920	69.2	n	0	0	0	92	85	80	77	75	73	90	72	55	29.77	29.7	0.03	43
1	2012-06-26	2012-06-24	12	26	OP	3	7071	70.71	n	0	0	0	92	85	80	77	75	73	90	72	55	29.77	29.7	0.03	43
1	2012-06-27	2012-06-24	12	26	OP	31	7130	71.3	n	0	0	0	94	86	78	80	37	-100	96	57	52	29.96	29.75	0.29	54
1	2012-06-27	2012-06-24	12	26	OP	39	7130	71.3	n	0	0	0	94	86	78	80	37	-100	96	57	52	29.96	29.75	0.29	54
1	2012-06-27	2012-06-24	12	26	OP	36	7190	71.9	y	76	76	0	94	86	78	80	37	-100	96	57	52	29.96	29.75	0.29	54
1	2012-06-27	2012-06-24	12	26	OP	28	7200	72	y	102	102	0	94	86	78	80	37	-100	96	57	52	29.96	29.75	0.29	54
1	2012-06-27	2012-06-24	12	26	OP	20	7230	72.3	n	0	0	0	94	86	78	80	37	-100	96	57	52	29.96	29.75	0.29	54
1	2012-06-27	2012-06-24	12	26	OP	32	7230	72.3	y	32	32	0	94	86	78	80	37	-100	96	57	52	29.96	29.75	0.29	54
1	2012-06-27	2012-06-24	12	26	OP	38	7230	72.3	n	0	0	0	94	86	78	80	37	-100	96	57	52	29.96	29.75	0.29	54
1	2012-06-26	2012-06-24	12	26	OP	15	7242	72.42	n	0	0	0	92	85	80	77	75	73	90	72	55	29.77	29.7	0.03	43
1	2012-06-27	2012-06-24	12	26	OP	35	7400	74	n	0	0	0	94	86	78	80	37	-100	96	57	52	29.96	29.75	0.29	54
1	2012-06-26	2012-06-24	12	26	OP	9	7471	74.71	n	0	0	0	92	85	80	77	75	73	90	72	55	29.77	29.7	0.03	43
1	2012-06-26	2012-06-24	12	26	OP	6	7482	74.82	n	0	0	0	92	85	80	77	75	73	90	72	55	29.77	29.7	0.03	43
1	2012-06-26	2012-06-24	12	26	OP	8	7496	74.96	n	0	0	0	92	85	80	77	75	73	90	72	55	29.77	29.7	0.03	43
1	2012-06-26	2012-06-24	12	26	OP	7	7528	75.28	n	0	0	0	92	85	80	77	75	73	90	72	55	29.77	29.7	0.03	43
1	2012-06-26	2012-06-24	12	26	OP	5	7790	77.9	n	0	0	0	92	85	80	77	75	73	90	72	55	29.77	29.7	0.03	43
1	2012-06-26	2012-06-24	12	26	OP	4	7929	79.29	n	0	0	0	92	85	80	77	75	73	90	72	55	29.77	29.7	0.03	43
1	2012-06-27	2012-06-24	12	26	OP	21	7950	79.5	n	0	0	0	94	86	78	80	37	-100	96	57	52	29.96	29.75	0.29	54
1	2012-06-26	2012-06-24	12	26	OP	1	7984	79.84	n	0	0	0	92	85	80	77	75	73	90	72	55	29.77	29.7	0.03	43
1	2012-06-27	2012-06-24	12	26	OP	23	8000	80	n	0	0	0	94	86	78	80	37	-100	96	57	52	29.96	29.75	0.29	54
1	2012-06-27	2012-06-24	12	26	OP	37	8100	81	n	0	0	0	94	86	78	80	37	-100	96	57	52	29.96	29.75	0.29	54
1	2012-06-26	2012-06-24	12	26	OP	2	8184	81.84	n	0	0	0	92	85	80	77	75	73	90	72	55	29.77	29.7	0.03	43
1	2012-06-27	2012-06-24	12	26	OP	25	8200	82	n	0	0	0	94	86	78	80	37	-100	96	57	52	29.96	29.75	0.29	54
1	2012-06-27	2012-06-24	12	26	OP	29	8450	84.5	y	247	247	0	94	86	78	80	37	-100	96	57	52	29.96	29.75	0.29	54
1	2012-07-11	2012-07-08	12	28	OP	69	3920	39.2	n	0	0	0	91	81	74	78	73	70	88	77	58	29.94	29.82	1.89	46
1	2012-07-11	2012-07-08	12	28	OP	67	3939	39.39	n	0	0	0	91	81	74	78	73	70	88	77	58	29.94	29.82	1.89	46
1	2012-07-11	2012-07-08	12	28	OP	68	4112	41.12	n	0	0	0	91	81	74	78	73	70	88	77	58	29.94	29.82	1.89	46
1	2012-07-10	2012-07-08	12	28	OP	18	4830	48.3	n	0	0	0	96	84	77	79	74	70	85	72	56	29.91	29.8	0.05	56
1	2012-07-10	2012-07-08	12	28	OP	17	5023	50.23	n	0	0	0	96	84	77	79	74	70	85	72	56	29.91	29.8	0.05	56
1	2012-07-11	2012-07-08	12	28	OP	61	5132	51.32	n	0	0	0	91	81	74	78	73	70	88	77	58	29.94	29.82	1.89	46
1	2012-07-10	2012-07-08	12	28	OP	16	5294	52.94	n	0	0	0	96	84	77	79	74	70	85	72	56	29.91	29.8	0.05	56
1	2012-07-11	2012-07-08	12	28	OP	66	5364	53.64	n	0	0	0	91	81	74	78	73	70	88	77	58	29.94	29.82	1.89	46
1	2012-07-11	2012-07-08	12	28	OP	65	5398	53.98	n	0	0	0	91	81	74	78	73	70	88	77	58	29.94	29.82	1.89	46
1	2012-07-10	2012-07-08	12	28	OP	14	5411	54.11	n	0	0	0	96	84	77	79	74	70	85	72	56	29.91	29.8	0.05	56
1	2012-07-11	2012-07-08	12	28	OP	60	5470	54.7	n	0	0	0	91	81	74	78	73	70	88	77	58	29.94	29.82	1.89	46
1	2012-07-11	2012-07-08	12	28	OP	63	5571	55.71	n	0	0	0	91	81	74	78	73	70	88	77	58	29.94	29.82	1.89	46
1	2012-07-11	2012-07-08	12	28	OP	53	5607	56.07	n	0	0	0	91	81	74	78	73	70	88	77	58	29.94	29.82	1.89	46
1	2012-07-11	2012-07-08	12	28	OP	64	5652	56.52	n	0	0	0	91	81	74	78	73	70	88	77	58	29.94	29.82	1.89	46
1	2012-07-10	2012-07-08	12	28	OP	15	5721	57.21	n	0	0	0	96	84	77	79	74	70	85	72	56	29.91	29.8	0.05	56
1	2012-07-11	2012-07-08	12	28	OP	54	5726	57.26	n	0	0	0	91	81	74	78	73	70	88	77	58	29.94	29.82	1.89	46
1	2012-07-10	2012-07-08	12	28	OP	12	5871	58.71	n	0	0	0	96	84	77	79	74	70	85	72	56	29.91	29.8	0.05	56
1	2012-07-11	2012-07-08	12	28	OP	57	5945	59.45	y	80	80	0	91	81	74	78	73	70	88	77	58	29.94	29.82	1.89	46
1	2012-07-11	2012-07-08	12	28	OP	56	5968	59.68	n	0	0	0	91	81	74	78	73	70	88	77	58	29.94	29.82	1.89	46
1	2012-07-11	2012-07-08	12	28	OP	59	6000	60	y	63	63	0	91	81	74	78	73	70	88	77	58	29.94	29.82	1.89	46
1	2012-07-11	2012-07-08	12	28	OP	55	6031	60.31	n	0	0	0	91	81	74	78	73	70	88	77	58	29.94	29.82	1.89	46
1	2012-07-11	2012-07-08	12	28	OP	52	6039	60.39	n	0	0	0	91	81	74	78	73	70	88	77	58	29.94	29.82	1.89	46
1	2012-07-11	2012-07-08	12	28	OP	62	6078	60.78	n	0	0	0	91	81	74	78	73	70	88	77	58	29.94	29.82	1.89	46
1	2012-07-11	2012-07-08	12	28	OP	58	6162	61.62	n	0	0	0	91	81	74	78	73	70	88	77	58	29.94	29.82	1.89	46
1	2012-07-11	2012-07-08	12	28	OP	40	6178	61.78	n	0	0	0	91	81	74	78	73	70	88	77	58	29.94	29.82	1.89	46
1	2012-07-11	2012-07-08	12	28	OP	43	6198	61.98	n	0	0	0	91	81	74	78	73	70	88	77	58	29.94	29.82	1.89	46
1	2012-07-11	2012-07-08	12	28	OP	48	6198	61.98	n	0	0	0	91	81	74	78	73	70	88	77	58	29.94	29.82	1.89	46
1	2012-07-11	2012-07-08	12	28	OP	50	6213	62.13	n	0	0	0	91	81	74	78	73	70	88	77	58	29.94	29.82	1.89	46
1	2012-07-11	2012-07-08	12	28	OP	46	6241	62.41	n	0	0	0	91	81	74	78	73	70	88	77	58	29.94	29.82	1.89	46
1	2012-07-10	2012-07-08	12	28	OP	10	6252	62.52	y	4	4	0	96	84	77	79	74	70	85	72	56	29.91	29.8	0.05	56
1	2012-07-11	2012-07-08	12	28	OP	51	6256	62.56	n	0	0	0	91	81	74	78	73	70	88	77	58	29.94	29.82	1.89	46
1	2012-07-11	2012-07-08	12	28	OP	30	6359	63.59	n	0	0	0	91	81	74	78	73	70	88	77	58	29.94	29.82	1.89	46
1	2012-07-11	2012-07-08	12	28	OP	45	6394	63.94	n	0	0	0	91	81	74	78	73	70	88	77	58	29.94	29.82	1.89	46
1	2012-07-11	2012-07-08	12	28	OP	49	6419	64.19	n	0	0	0	91	81	74	78	73	70	88	77	58	29.94	29.82	1.89	46
1	2012-07-11	2012-07-08	12	28	OP	26	6444	64.44	n	0	0	0	91	81	74	78	73	70	88	77	58	29.94	29.82	1.89	46
1	2012-07-10	2012-07-08	12	28	OP	13	6473	64.73	y	50	50	0	96	84	77	79	74	70	85	72	56	29.91	29.8	0.05	56
1	2012-07-11	2012-07-08	12	28	OP	37	6535	65.35	n	0	0	0	91	81	74	78	73	70	88	77	58	29.94	29.82	1.89	46
1	2012-07-11	2012-07-08	12	28	OP	47	6580	65.8	n	0	0	0	91	81	74	78	73	70	88	77	58	29.94	29.82	1.89	46
1	2012-07-11	2012-07-08	12	28	OP	42	6608	66.08	n	0	0	0	91	81	74	78	73	70	88	77	58	29.94	29.82	1.89	46
1	2012-07-10	2012-07-08	12	28	OP	11	6618	66.18	n	0	0	0	96	84	77	79	74	70	85	72	56	29.91	29.8	0.05	56
1	2012-07-11	2012-07-08	12	28	OP	28	6639	66.39	n	0	0	0	91	81	74	78	73	70	88	77	58	29.94	29.82	1.89	46
1	2012-07-11	2012-07-08	12	28	OP	34	6644	66.44	n	0	0	0	91	81	74	78	73	70	88	77	58	29.94	29.82	1.89	46
1	2012-07-11	2012-07-08	12	28	OP	44	6654	66.54	n	0	0	0	91	81	74	78	73	70	88	77	58	29.94	29.82	1.89	46
1	2012-07-11	2012-07-08	12	28	OP	35	6714	67.14	n	0	0	0	91	81	74	78	73	70	88	77	58	29.94	29.82	1.89	46
1	2012-07-11	2012-07-08	12	28	OP	39	6721	67.21	n	0	0	0	91	81	74	78	73	70	88	77	58	29.94	29.82	1.89	46
1	2012-07-11	2012-07-08	12	28	OP	41	6811	68.11	n	0	0	0	91	81	74	78	73	70	88	77	58	29.94	29.82	1.89	46
1	2012-07-11	2012-07-08	12	28	OP	32	6866	68.66	y	97	97	0	91	81	74	78	73	70	88	77	58	29.94	29.82	1.89	46
1	2012-07-11	2012-07-08	12	28	OP	27	6907	69.07	n	0	0	0	91	81	74	78	73	70	88	77	58	29.94	29.82	1.89	46
1	2012-07-11	2012-07-08	12	28	OP	23	6947	69.47	n	0	0	0	91	81	74	78	73	70	88	77	58	29.94	29.82	1.89	46
1	2012-07-11	2012-07-08	12	28	OP	33	7001	70.01	n	0	0	0	91	81	74	78	73	70	88	77	58	29.94	29.82	1.89	46
1	2012-07-11	2012-07-08	12	28	OP	31	7081	70.81	n	0	0	0	91	81	74	78	73	70	88	77	58	29.94	29.82	1.89	46
1	2012-07-10	2012-07-08	12	28	OP	9	7122	71.22	n	0	0	0	96	84	77	79	74	70	85	72	56	29.91	29.8	0.05	56
1	2012-07-11	2012-07-08	12	28	OP	21	7131	71.31	n	0	0	0	91	81	74	78	73	70	88	77	58	29.94	29.82	1.89	46
1	2012-07-10	2012-07-08	12	28	OP	8	7139	71.39	n	0	0	0	96	84	77	79	74	70	85	72	56	29.91	29.8	0.05	56
1	2012-07-11	2012-07-08	12	28	OP	38	7159	71.59	n	0	0	0	91	81	74	78	73	70	88	77	58	29.94	29.82	1.89	46
1	2012-07-11	2012-07-08	12	28	OP	25	7164	71.64	n	0	0	0	91	81	74	78	73	70	88	77	58	29.94	29.82	1.89	46
1	2012-07-11	2012-07-08	12	28	OP	36	7238	72.38	n	0	0	0	91	81	74	78	73	70	88	77	58	29.94	29.82	1.89	46
1	2012-07-10	2012-07-08	12	28	OP	6	7312	73.12	n	0	0	0	96	84	77	79	74	70	85	72	56	29.91	29.8	0.05	56
1	2012-07-11	2012-07-08	12	28	OP	20	7498	74.98	n	0	0	0	91	81	74	78	73	70	88	77	58	29.94	29.82	1.89	46
1	2012-07-11	2012-07-08	12	28	OP	29	7526	75.26	n	0	0	0	91	81	74	78	73	70	88	77	58	29.94	29.82	1.89	46
1	2012-07-10	2012-07-08	12	28	OP	4	7527	75.27	y	139	139	0	96	84	77	79	74	70	85	72	56	29.91	29.8	0.05	56
1	2012-07-11	2012-07-08	12	28	OP	24	7613	76.13	n	0	0	0	91	81	74	78	73	70	88	77	58	29.94	29.82	1.89	46
1	2012-07-14	2012-07-08	12	28	NP	71	7860	78.6	n	0	0	0	92	84	77	77	73	70	85	71	55	29.94	29.84	0.06	20
1	2012-07-10	2012-07-08	12	28	OP	5	7869	78.69	y	116	0	116	96	84	77	79	74	70	85	72	56	29.91	29.8	0.05	56
1	2012-07-10	2012-07-08	12	28	OP	7	7886	78.86	n	0	0	0	96	84	77	79	74	70	85	72	56	29.91	29.8	0.05	56
1	2012-07-10	2012-07-08	12	28	OP	2	7918	79.18	n	0	0	0	96	84	77	79	74	70	85	72	56	29.91	29.8	0.05	56
1	2012-07-11	2012-07-08	12	28	OP	19	7977	79.77	n	0	0	0	91	81	74	78	73	70	88	77	58	29.94	29.82	1.89	46
1	2012-07-10	2012-07-08	12	28	OP	3	8303	83.03	n	0	0	0	96	84	77	79	74	70	85	72	56	29.91	29.8	0.05	56
1	2012-07-11	2012-07-08	12	28	OP	22	8639	86.39	n	0	0	0	91	81	74	78	73	70	88	77	58	29.94	29.82	1.89	46
1	2012-07-10	2012-07-08	12	28	OP	1	8677	86.77	n	0	0	0	96	84	77	79	74	70	85	72	56	29.91	29.8	0.05	56
1	2012-07-14	2012-07-08	12	28	NP	70	8860	88.6	n	0	0	0	92	84	77	77	73	70	85	71	55	29.94	29.84	0.06	20
1	2012-07-19	2012-07-15	12	29	OP	29	3524	35.24	n	0	0	0	97	86	77	79	75	72	88	71	50	30.05	29.96	0	0
1	2012-07-17	2012-07-15	12	29	OP	15	3947	39.47	n	0	0	0	94	85	75	82	73	70	90	83	65	29.93	29.84	0.47	3
1	2012-07-19	2012-07-15	12	29	OP	28	4048	40.48	n	0	0	0	97	86	77	79	75	72	88	71	50	30.05	29.96	0	0
1	2012-07-19	2012-07-15	12	29	OP	26	4232	42.32	n	0	0	0	97	86	77	79	75	72	88	71	50	30.05	29.96	0	0
1	2012-07-19	2012-07-15	12	29	OP	27	4358	43.58	n	0	0	0	97	86	77	79	75	72	88	71	50	30.05	29.96	0	0
1	2012-07-17	2012-07-15	12	29	OP	14	4530	45.3	n	0	0	0	94	85	75	82	73	70	90	83	65	29.93	29.84	0.47	3
1	2012-07-19	2012-07-15	12	29	OP	24	4848	48.48	n	0	0	0	97	86	77	79	75	72	88	71	50	30.05	29.96	0	0
1	2012-07-19	2012-07-15	12	29	OP	25	5150	51.5	n	0	0	0	97	86	77	79	75	72	88	71	50	30.05	29.96	0	0
1	2012-07-19	2012-07-15	12	29	OP	23	5212	52.12	n	0	0	0	97	86	77	79	75	72	88	71	50	30.05	29.96	0	0
1	2012-07-17	2012-07-15	12	29	OP	13	5287	52.87	n	0	0	0	94	85	75	82	73	70	90	83	65	29.93	29.84	0.47	3
1	2012-07-19	2012-07-15	12	29	OP	21	5342	53.42	n	0	0	0	97	86	77	79	75	72	88	71	50	30.05	29.96	0	0
1	2012-07-17	2012-07-15	12	29	NP	1	5397	53.97	n	0	0	0	94	85	75	82	73	70	90	83	65	29.93	29.84	0.47	3
1	2012-07-19	2012-07-15	12	29	OP	22	5453	54.53	n	0	0	0	97	86	77	79	75	72	88	71	50	30.05	29.96	0	0
1	2012-07-19	2012-07-15	12	29	OP	20	5692	56.92	n	0	0	0	97	86	77	79	75	72	88	71	50	30.05	29.96	0	0
1	2012-07-17	2012-07-15	12	29	OP	12	5872	58.72	n	0	0	0	94	85	75	82	73	70	90	83	65	29.93	29.84	0.47	3
1	2012-07-17	2012-07-15	12	29	OP	11	6504	65.04	n	0	0	0	94	85	75	82	73	70	90	83	65	29.93	29.84	0.47	3
1	2012-07-19	2012-07-15	12	29	OP	17	6652	66.52	n	0	0	0	97	86	77	79	75	72	88	71	50	30.05	29.96	0	0
1	2012-07-17	2012-07-15	12	29	OP	10	6654	66.54	n	0	0	0	94	85	75	82	73	70	90	83	65	29.93	29.84	0.47	3
1	2012-07-19	2012-07-15	12	29	OP	18	6707	67.07	n	0	0	0	97	86	77	79	75	72	88	71	50	30.05	29.96	0	0
1	2012-07-17	2012-07-15	12	29	OP	9	6855	68.55	n	0	0	0	94	85	75	82	73	70	90	83	65	29.93	29.84	0.47	3
1	2012-07-19	2012-07-15	12	29	OP	19	6977	69.77	n	0	0	0	97	86	77	79	75	72	88	71	50	30.05	29.96	0	0
1	2012-07-17	2012-07-15	12	29	OP	8	7653	76.53	n	0	0	0	94	85	75	82	73	70	90	83	65	29.93	29.84	0.47	3
1	2012-07-17	2012-07-15	12	29	OP	6	7976	79.76	y	133	133	0	94	85	75	82	73	70	90	83	65	29.93	29.84	0.47	3
1	2012-07-17	2012-07-15	12	29	OP	4	8119	81.19	n	0	0	0	94	85	75	82	73	70	90	83	65	29.93	29.84	0.47	3
1	2012-07-19	2012-07-15	12	29	OP	16	8402	84.02	n	0	0	0	97	86	77	79	75	72	88	71	50	30.05	29.96	0	0
1	2012-07-17	2012-07-15	12	29	OP	7	8418	84.18	n	0	0	0	94	85	75	82	73	70	90	83	65	29.93	29.84	0.47	3
1	2012-07-17	2012-07-15	12	29	OP	5	8987	89.87	n	0	0	0	94	85	75	82	73	70	90	83	65	29.93	29.84	0.47	3
1	2012-07-17	2012-07-15	12	29	OP	3	9698	96.98	n	0	0	0	94	85	75	82	73	70	90	83	65	29.93	29.84	0.47	3
1	2012-07-17	2012-07-15	12	29	OP	2	10208	102.08	n	0	0	0	94	85	75	82	73	70	90	83	65	29.93	29.84	0.47	3
1	2012-07-27	2012-07-22	12	30	NP	15	3499	34.99	n	0	0	0	92	89	78	82	75	70	83	65	47	29.97	29.87	0	63
1	2012-07-27	2012-07-22	12	30	OP	30	3830	38.3	n	0	0	0	92	89	78	82	75	70	83	65	47	29.97	29.87	0	63
1	2012-07-27	2012-07-22	12	30	OP	31	3840	38.4	n	0	0	0	92	89	78	82	75	70	83	65	47	29.97	29.87	0	63
1	2012-07-27	2012-07-22	12	30	NP	14	3870	38.7	n	0	0	0	92	89	78	82	75	70	83	65	47	29.97	29.87	0	63
1	2012-07-25	2012-07-22	12	30	OP	11	3977	39.77	n	0	0	0	92	89	78	82	75	72	84	64	43	29.93	29.86	0	40
1	2012-07-25	2012-07-22	12	30	OP	10	4177	41.77	n	0	0	0	92	89	78	82	75	72	84	64	43	29.93	29.86	0	40
1	2012-07-25	2012-07-22	12	30	OP	6	4365	43.65	n	0	0	0	92	89	78	82	75	72	84	64	43	29.93	29.86	0	40
1	2012-07-27	2012-07-22	12	30	OP	29	4430	44.3	n	0	0	0	92	89	78	82	75	70	83	65	47	29.97	29.87	0	63
1	2012-07-25	2012-07-22	12	30	OP	12	4484	44.84	n	0	0	0	92	89	78	82	75	72	84	64	43	29.93	29.86	0	40
1	2012-07-25	2012-07-22	12	30	OP	9	4512	45.12	n	0	0	0	92	89	78	82	75	72	84	64	43	29.93	29.86	0	40
1	2012-07-27	2012-07-22	12	30	NP	13	4575	45.75	n	0	0	0	92	89	78	82	75	70	83	65	47	29.97	29.87	0	63
1	2012-07-27	2012-07-22	12	30	OP	20	4630	46.3	n	0	0	0	92	89	78	82	75	70	83	65	47	29.97	29.87	0	63
1	2012-07-25	2012-07-22	12	30	OP	8	4866	48.66	n	0	0	0	92	89	78	82	75	72	84	64	43	29.93	29.86	0	40
1	2012-07-25	2012-07-22	12	30	OP	5	5002	50.02	n	0	0	0	92	89	78	82	75	72	84	64	43	29.93	29.86	0	40
1	2012-07-25	2012-07-22	12	30	OP	7	5279	52.79	n	0	0	0	92	89	78	82	75	72	84	64	43	29.93	29.86	0	40
1	2012-07-27	2012-07-22	12	30	OP	28	5340	53.4	n	0	0	0	92	89	78	82	75	70	83	65	47	29.97	29.87	0	63
1	2012-07-27	2012-07-22	12	30	OP	24	5410	54.1	n	0	0	0	92	89	78	82	75	70	83	65	47	29.97	29.87	0	63
1	2012-07-27	2012-07-22	12	30	OP	26	5650	56.5	n	0	0	0	92	89	78	82	75	70	83	65	47	29.97	29.87	0	63
1	2012-07-27	2012-07-22	12	30	OP	27	5830	58.3	n	0	0	0	92	89	78	82	75	70	83	65	47	29.97	29.87	0	63
1	2012-07-27	2012-07-22	12	30	OP	25	5990	59.9	n	0	0	0	92	89	78	82	75	70	83	65	47	29.97	29.87	0	63
1	2012-07-27	2012-07-22	12	30	OP	22	6070	60.7	n	0	0	0	92	89	78	82	75	70	83	65	47	29.97	29.87	0	63
1	2012-07-25	2012-07-22	12	30	OP	4	6275	62.75	n	0	0	0	92	89	78	82	75	72	84	64	43	29.93	29.86	0	40
1	2012-07-27	2012-07-22	12	30	OP	18	6510	65.1	n	0	0	0	92	89	78	82	75	70	83	65	47	29.97	29.87	0	63
1	2012-07-25	2012-07-22	12	30	OP	3	6514	65.14	n	0	0	0	92	89	78	82	75	72	84	64	43	29.93	29.86	0	40
1	2012-07-25	2012-07-22	12	30	OP	1	6629	66.29	n	0	0	0	92	89	78	82	75	72	84	64	43	29.93	29.86	0	40
1	2012-07-27	2012-07-22	12	30	OP	23	6650	66.5	n	0	0	0	92	89	78	82	75	70	83	65	47	29.97	29.87	0	63
1	2012-07-25	2012-07-22	12	30	OP	2	6736	67.36	n	0	0	0	92	89	78	82	75	72	84	64	43	29.93	29.86	0	40
1	2012-07-27	2012-07-22	12	30	OP	19	6840	68.4	n	0	0	0	92	89	78	82	75	70	83	65	47	29.97	29.87	0	63
1	2012-07-28	2012-07-22	12	30	OP	35	7277	72.77	n	0	0	0	90	87	78	82	75	71	84	68	50	30	29.91	0.35	74
1	2012-07-27	2012-07-22	12	30	OP	17	7500	75	n	0	0	0	92	89	78	82	75	70	83	65	47	29.97	29.87	0	63
1	2012-07-27	2012-07-22	12	30	OP	21	8320	83.2	n	0	0	0	92	89	78	82	75	70	83	65	47	29.97	29.87	0	63
1	2012-07-27	2012-07-22	12	30	OP	16	8650	86.5	n	0	0	0	92	89	78	82	75	70	83	65	47	29.97	29.87	0	63
1	2012-07-28	2012-07-22	12	30	OP	34	8814	88.14	n	0	0	0	90	87	78	82	75	71	84	68	50	30	29.91	0.35	74
1	2012-07-28	2012-07-22	12	30	OP	33	8818	88.18	y	155	155	0	90	87	78	82	75	71	84	68	50	30	29.91	0.35	74
1	2012-07-28	2012-07-22	12	30	OP	32	9436	94.36	n	0	0	0	90	87	78	82	75	71	84	68	50	30	29.91	0.35	74
1	2012-07-31	2012-07-29	12	31	OP	17	3900	39	n	0	0	0	93	84	75	77	39	-100	88	58	54	30.02	29.95	0	96
1	2012-08-01	2012-07-29	12	31	OP	31	3940	39.4	n	0	0	0	95	84	76	77	37	-100	88	55	49	29.99	29.92	0	99
1	2012-07-31	2012-07-29	12	31	OP	18	3980	39.8	n	0	0	0	93	84	75	77	39	-100	88	58	54	30.02	29.95	0	96
1	2012-07-31	2012-07-29	12	31	OP	16	4070	40.7	n	0	0	0	93	84	75	77	39	-100	88	58	54	30.02	29.95	0	96
1	2012-08-01	2012-07-29	12	31	OP	27	4500	45	n	0	0	0	95	84	76	77	37	-100	88	55	49	29.99	29.92	0	99
1	2012-08-01	2012-07-29	12	31	OP	29	4600	46	n	0	0	0	95	84	76	77	37	-100	88	55	49	29.99	29.92	0	99
1	2012-08-01	2012-07-29	12	31	OP	26	4690	46.9	n	0	0	0	95	84	76	77	37	-100	88	55	49	29.99	29.92	0	99
1	2012-08-01	2012-07-29	12	31	OP	28	4710	47.1	n	0	0	0	95	84	76	77	37	-100	88	55	49	29.99	29.92	0	99
1	2012-08-04	2012-07-29	12	31	OP	41	4800	48	n	0	0	0	91	86	81	78	13	-100	90	75	60	30.01	29.9	0.12	93
1	2012-08-01	2012-07-29	12	31	OP	25	4830	48.3	n	0	0	0	95	84	76	77	37	-100	88	55	49	29.99	29.92	0	99
1	2012-08-01	2012-07-29	12	31	OP	24	4840	48.4	n	0	0	0	95	84	76	77	37	-100	88	55	49	29.99	29.92	0	99
1	2012-07-31	2012-07-29	12	31	OP	15	5060	50.6	n	0	0	0	93	84	75	77	39	-100	88	58	54	30.02	29.95	0	96
1	2012-08-01	2012-07-29	12	31	OP	30	5090	50.9	n	0	0	0	95	84	76	77	37	-100	88	55	49	29.99	29.92	0	99
1	2012-07-31	2012-07-29	12	31	OP	14	5200	52	n	0	0	0	93	84	75	77	39	-100	88	58	54	30.02	29.95	0	96
1	2012-07-31	2012-07-29	12	31	OP	12	5590	55.9	n	0	0	0	93	84	75	77	39	-100	88	58	54	30.02	29.95	0	96
1	2012-08-04	2012-07-29	12	31	OP	42	5890	58.9	n	0	0	0	91	86	81	78	13	-100	90	75	60	30.01	29.9	0.12	93
1	2012-07-31	2012-07-29	12	31	OP	13	5900	59	n	0	0	0	93	84	75	77	39	-100	88	58	54	30.02	29.95	0	96
1	2012-08-02	2012-07-29	12	31	OP	33	6130	61.3	y	78	78	0	93	86	79	78	32	-100	90	53	54	29.96	29.88	0	100
1	2012-07-31	2012-07-29	12	31	OP	11	6330	63.3	n	0	0	0	93	84	75	77	39	-100	88	58	54	30.02	29.95	0	96
1	2012-07-31	2012-07-29	12	31	OP	9	6360	63.6	n	0	0	0	93	84	75	77	39	-100	88	58	54	30.02	29.95	0	96
1	2012-07-31	2012-07-29	12	31	OP	10	6370	63.7	y	25	25	0	93	84	75	77	39	-100	88	58	54	30.02	29.95	0	96
1	2012-07-31	2012-07-29	12	31	OP	8	6450	64.5	y	6	6	0	93	84	75	77	39	-100	88	58	54	30.02	29.95	0	96
1	2012-08-01	2012-07-29	12	31	OP	23	6500	65	y	86	86	0	95	84	76	77	37	-100	88	55	49	29.99	29.92	0	99
1	2012-08-02	2012-07-29	12	31	OP	35	6500	65	n	0	0	0	93	86	79	78	32	-100	90	53	54	29.96	29.88	0	100
1	2012-08-04	2012-07-29	12	31	OP	40	6510	65.1	n	0	0	0	91	86	81	78	13	-100	90	75	60	30.01	29.9	0.12	93
1	2012-07-31	2012-07-29	12	31	OP	5	6630	66.3	y	51	51	0	93	84	75	77	39	-100	88	58	54	30.02	29.95	0	96
1	2012-08-02	2012-07-29	12	31	OP	34	6640	66.4	n	0	0	0	93	86	79	78	32	-100	90	53	54	29.96	29.88	0	100
1	2012-07-31	2012-07-29	12	31	OP	6	6880	68.8	y	4	4	0	93	84	75	77	39	-100	88	58	54	30.02	29.95	0	96
1	2012-07-31	2012-07-29	12	31	OP	2	7030	70.3	n	0	0	0	93	84	75	77	39	-100	88	58	54	30.02	29.95	0	96
1	2012-08-01	2012-07-29	12	31	OP	20	7040	70.4	n	0	0	0	95	84	76	77	37	-100	88	55	49	29.99	29.92	0	99
1	2012-08-01	2012-07-29	12	31	OP	22	7040	70.4	y	45	45	0	95	84	76	77	37	-100	88	55	49	29.99	29.92	0	99
1	2012-08-01	2012-07-29	12	31	OP	21	7100	71	y	112	112	0	95	84	76	77	37	-100	88	55	49	29.99	29.92	0	99
1	2012-07-31	2012-07-29	12	31	OP	7	7420	74.2	n	0	0	0	93	84	75	77	39	-100	88	58	54	30.02	29.95	0	96
1	2012-08-04	2012-07-29	12	31	OP	38	7450	74.5	n	0	0	0	91	86	81	78	13	-100	90	75	60	30.01	29.9	0.12	93
1	2012-07-31	2012-07-29	12	31	OP	3	7830	78.3	y	185	185	0	93	84	75	77	39	-100	88	58	54	30.02	29.95	0	96
1	2012-07-31	2012-07-29	12	31	OP	1	7960	79.6	y	127	127	0	93	84	75	77	39	-100	88	58	54	30.02	29.95	0	96
1	2012-08-02	2012-07-29	12	31	OP	32	8010	80.1	y	129	129	0	93	86	79	78	32	-100	90	53	54	29.96	29.88	0	100
1	2012-08-04	2012-07-29	12	31	OP	39	8460	84.6	n	0	0	0	91	86	81	78	13	-100	90	75	60	30.01	29.9	0.12	93
1	2012-07-31	2012-07-29	12	31	OP	4	8480	84.8	n	0	0	0	93	84	75	77	39	-100	88	58	54	30.02	29.95	0	96
1	2012-08-01	2012-07-29	12	31	OP	19	9080	90.8	n	0	0	0	95	84	76	77	37	-100	88	55	49	29.99	29.92	0	99
1	2012-08-04	2012-07-29	12	31	OP	36	9210	92.1	n	0	0	0	91	86	81	78	13	-100	90	75	60	30.01	29.9	0.12	93
1	2012-08-04	2012-07-29	12	31	OP	37	10000	100	y	90	90	0	91	86	81	78	13	-100	90	75	60	30.01	29.9	0.12	93
1	2012-08-08	2012-08-05	12	32	OP	2	2833	28.33	n	0	0	0	91	86	81	78	54	-100	87	63	55	30	29.92	0	62
1	2012-08-08	2012-08-05	12	32	OP	1	9292	92.92	n	0	0	0	91	86	81	78	54	-100	87	63	55	30	29.92	0	62
1	2012-08-18	2012-08-12	12	33	OP	7	3969	39.69	n	0	0	0	91	84	76	80	20	-100	99	80	61	29.97	29.89	0.09	1
1	2012-08-16	2012-08-12	12	33	OP	5	4278	42.78	n	0	0	0	89	84	78	80	28	-100	96	80	66	30.05	29.96	0.59	2
1	2012-08-18	2012-08-12	12	33	OP	6	4454	44.54	n	0	0	0	91	84	76	80	20	-100	99	80	61	29.97	29.89	0.09	1
1	2012-08-16	2012-08-12	12	33	OP	3	5818	58.18	y	11	11	0	89	84	78	80	28	-100	96	80	66	30.05	29.96	0.59	2
1	2012-08-16	2012-08-12	12	33	OP	4	5929	59.29	y	32	32	0	89	84	78	80	28	-100	96	80	66	30.05	29.96	0.59	2
1	2012-08-16	2012-08-12	12	33	OP	2	6403	64.03	n	0	0	0	89	84	78	80	28	-100	96	80	66	30.05	29.96	0.59	2
1	2012-08-16	2012-08-12	12	33	OP	1	6442	64.42	n	0	0	0	89	84	78	80	28	-100	96	80	66	30.05	29.96	0.59	2
1	2012-08-24	2012-08-19	12	34	OP	26	3727	37.27	n	0	0	0	90	81	74	77	74	72	97	79	56	29.97	29.82	0.87	49
1	2012-08-21	2012-08-19	12	34	OP	10	3945	39.45	n	0	0	0	92	84	74	79	75	72	99	78	54	30.04	29.96	0.96	18
1	2012-08-21	2012-08-19	12	34	OP	9	3997	39.97	n	0	0	0	92	84	74	79	75	72	99	78	54	30.04	29.96	0.96	18
1	2012-08-24	2012-08-19	12	34	OP	22	4115	41.15	n	0	0	0	90	81	74	77	74	72	97	79	56	29.97	29.82	0.87	49
1	2012-08-24	2012-08-19	12	34	OP	23	4117	41.17	n	0	0	0	90	81	74	77	74	72	97	79	56	29.97	29.82	0.87	49
1	2012-08-24	2012-08-19	12	34	OP	21	4178	41.78	n	0	0	0	90	81	74	77	74	72	97	79	56	29.97	29.82	0.87	49
1	2012-08-25	2012-08-19	12	34	OP	42	4329	43.29	n	0	0	0	90	82	74	74	-45	-100	98	79	60	29.93	29.81	0.83	49
1	2012-08-24	2012-08-19	12	34	OP	24	4333	43.33	n	0	0	0	90	81	74	77	74	72	97	79	56	29.97	29.82	0.87	49
1	2012-08-21	2012-08-19	12	34	OP	8	4422	44.22	n	0	0	0	92	84	74	79	75	72	99	78	54	30.04	29.96	0.96	18
1	2012-08-24	2012-08-19	12	34	OP	25	4425	44.25	n	0	0	0	90	81	74	77	74	72	97	79	56	29.97	29.82	0.87	49
1	2012-08-25	2012-08-19	12	34	OP	41	4754	47.54	n	0	0	0	90	82	74	74	-45	-100	98	79	60	29.93	29.81	0.83	49
1	2012-08-21	2012-08-19	12	34	OP	7	4806	48.06	n	0	0	0	92	84	74	79	75	72	99	78	54	30.04	29.96	0.96	18
1	2012-08-21	2012-08-19	12	34	OP	6	4865	48.65	n	0	0	0	92	84	74	79	75	72	99	78	54	30.04	29.96	0.96	18
1	2012-08-25	2012-08-19	12	34	OP	40	4962	49.62	n	0	0	0	90	82	74	74	-45	-100	98	79	60	29.93	29.81	0.83	49
1	2012-08-24	2012-08-19	12	34	OP	19	5048	50.48	n	0	0	0	90	81	74	77	74	72	97	79	56	29.97	29.82	0.87	49
1	2012-08-21	2012-08-19	12	34	OP	5	5080	50.8	n	0	0	0	92	84	74	79	75	72	99	78	54	30.04	29.96	0.96	18
1	2012-08-24	2012-08-19	12	34	OP	18	5180	51.8	n	0	0	0	90	81	74	77	74	72	97	79	56	29.97	29.82	0.87	49
1	2012-08-24	2012-08-19	12	34	OP	20	5242	52.42	n	0	0	0	90	81	74	77	74	72	97	79	56	29.97	29.82	0.87	49
1	2012-08-25	2012-08-19	12	34	OP	39	5367	53.67	n	0	0	0	90	82	74	74	-45	-100	98	79	60	29.93	29.81	0.83	49
1	2012-08-24	2012-08-19	12	34	OP	15	5389	53.89	n	0	0	0	90	81	74	77	74	72	97	79	56	29.97	29.82	0.87	49
1	2012-08-25	2012-08-19	12	34	OP	37	5402	54.02	n	0	0	0	90	82	74	74	-45	-100	98	79	60	29.93	29.81	0.83	49
1	2012-08-24	2012-08-19	12	34	OP	17	5409	54.09	n	0	0	0	90	81	74	77	74	72	97	79	56	29.97	29.82	0.87	49
1	2012-08-25	2012-08-19	12	34	OP	36	5435	54.35	n	0	0	0	90	82	74	74	-45	-100	98	79	60	29.93	29.81	0.83	49
1	2012-08-25	2012-08-19	12	34	OP	38	5436	54.36	n	0	0	0	90	82	74	74	-45	-100	98	79	60	29.93	29.81	0.83	49
1	2012-08-24	2012-08-19	12	34	OP	14	5960	59.6	n	0	0	0	90	81	74	77	74	72	97	79	56	29.97	29.82	0.87	49
1	2012-08-25	2012-08-19	12	34	OP	34	6094	60.94	n	0	0	0	90	82	74	74	-45	-100	98	79	60	29.93	29.81	0.83	49
1	2012-08-25	2012-08-19	12	34	OP	35	6125	61.25	n	0	0	0	90	82	74	74	-45	-100	98	79	60	29.93	29.81	0.83	49
1	2012-08-24	2012-08-19	12	34	OP	16	6209	62.09	n	0	0	0	90	81	74	77	74	72	97	79	56	29.97	29.82	0.87	49
1	2012-08-24	2012-08-19	12	34	OP	13	6315	63.15	n	0	0	0	90	81	74	77	74	72	97	79	56	29.97	29.82	0.87	49
1	2012-08-21	2012-08-19	12	34	OP	4	6344	63.44	n	0	0	0	92	84	74	79	75	72	99	78	54	30.04	29.96	0.96	18
1	2012-08-21	2012-08-19	12	34	OP	2	6383	63.83	y	60	60	0	92	84	74	79	75	72	99	78	54	30.04	29.96	0.96	18
1	2012-08-24	2012-08-19	12	34	OP	12	6643	66.43	n	0	0	0	90	81	74	77	74	72	97	79	56	29.97	29.82	0.87	49
1	2012-08-25	2012-08-19	12	34	OP	32	6985	69.85	n	0	0	0	90	82	74	74	-45	-100	98	79	60	29.93	29.81	0.83	49
1	2012-08-25	2012-08-19	12	34	OP	28	7245	72.45	y	98	98	0	90	82	74	74	-45	-100	98	79	60	29.93	29.81	0.83	49
1	2012-08-24	2012-08-19	12	34	OP	11	7272	72.72	y	62	62	0	90	81	74	77	74	72	97	79	56	29.97	29.82	0.87	49
1	2012-08-25	2012-08-19	12	34	OP	31	7284	72.84	n	0	0	0	90	82	74	74	-45	-100	98	79	60	29.93	29.81	0.83	49
1	2012-08-21	2012-08-19	12	34	OP	1	7336	73.36	n	0	0	0	92	84	74	79	75	72	99	78	54	30.04	29.96	0.96	18
1	2012-08-25	2012-08-19	12	34	OP	33	7348	73.48	n	0	0	0	90	82	74	74	-45	-100	98	79	60	29.93	29.81	0.83	49
1	2012-08-25	2012-08-19	12	34	OP	29	7552	75.52	n	0	0	0	90	82	74	74	-45	-100	98	79	60	29.93	29.81	0.83	49
1	2012-08-25	2012-08-19	12	34	OP	30	7621	76.21	n	0	0	0	90	82	74	74	-45	-100	98	79	60	29.93	29.81	0.83	49
1	2012-08-29	2012-08-26	12	35	OP	61	3844	38.44	n	0	0	0	91	85	79	78	69	-100	92	76	60	29.97	29.88	0	95
1	2012-08-29	2012-08-26	12	35	OP	62	3847	38.47	n	0	0	0	91	85	79	78	69	-100	92	76	60	29.97	29.88	0	95
1	2012-08-29	2012-08-26	12	35	OP	63	3885	38.85	n	0	0	0	91	85	79	78	69	-100	92	76	60	29.97	29.88	0	95
1	2012-08-28	2012-08-26	12	35	OP	36	3978	39.78	n	0	0	0	91	86	81	80	14	-100	93	80	66	29.97	29.88	0	89
1	2012-08-29	2012-08-26	12	35	OP	60	4147	41.47	n	0	0	0	91	85	79	78	69	-100	92	76	60	29.97	29.88	0	95
1	2012-08-29	2012-08-26	12	35	OP	59	4278	42.78	n	0	0	0	91	85	79	78	69	-100	92	76	60	29.97	29.88	0	95
1	2012-08-29	2012-08-26	12	35	OP	55	4292	42.92	n	0	0	0	91	85	79	78	69	-100	92	76	60	29.97	29.88	0	95
1	2012-08-29	2012-08-26	12	35	OP	54	4374	43.74	n	0	0	0	91	85	79	78	69	-100	92	76	60	29.97	29.88	0	95
1	2012-08-29	2012-08-26	12	35	OP	57	4456	44.56	n	0	0	0	91	85	79	78	69	-100	92	76	60	29.97	29.88	0	95
1	2012-08-29	2012-08-26	12	35	OP	56	4474	44.74	n	0	0	0	91	85	79	78	69	-100	92	76	60	29.97	29.88	0	95
1	2012-08-28	2012-08-26	12	35	OP	33	4544	45.44	n	0	0	0	91	86	81	80	14	-100	93	80	66	29.97	29.88	0	89
1	2012-08-28	2012-08-26	12	35	OP	31	4587	45.87	n	0	0	0	91	86	81	80	14	-100	93	80	66	29.97	29.88	0	89
1	2012-08-29	2012-08-26	12	35	OP	58	4614	46.14	n	0	0	0	91	85	79	78	69	-100	92	76	60	29.97	29.88	0	95
1	2012-08-28	2012-08-26	12	35	OP	34	4659	46.59	n	0	0	0	91	86	81	80	14	-100	93	80	66	29.97	29.88	0	89
1	2012-08-29	2012-08-26	12	35	OP	51	4690	46.9	n	0	0	0	91	85	79	78	69	-100	92	76	60	29.97	29.88	0	95
1	2012-08-28	2012-08-26	12	35	OP	30	4720	47.2	n	0	0	0	91	86	81	80	14	-100	93	80	66	29.97	29.88	0	89
1	2012-08-28	2012-08-26	12	35	OP	35	4761	47.61	n	0	0	0	91	86	81	80	14	-100	93	80	66	29.97	29.88	0	89
1	2012-08-29	2012-08-26	12	35	OP	48	4836	48.36	n	0	0	0	91	85	79	78	69	-100	92	76	60	29.97	29.88	0	95
1	2012-08-29	2012-08-26	12	35	OP	53	4844	48.44	n	0	0	0	91	85	79	78	69	-100	92	76	60	29.97	29.88	0	95
1	2012-08-28	2012-08-26	12	35	OP	27	4898	48.98	n	0	0	0	91	86	81	80	14	-100	93	80	66	29.97	29.88	0	89
1	2012-08-28	2012-08-26	12	35	OP	32	4920	49.2	n	0	0	0	91	86	81	80	14	-100	93	80	66	29.97	29.88	0	89
1	2012-08-29	2012-08-26	12	35	OP	49	4937	49.37	n	0	0	0	91	85	79	78	69	-100	92	76	60	29.97	29.88	0	95
1	2012-08-29	2012-08-26	12	35	OP	52	5017	50.17	n	0	0	0	91	85	79	78	69	-100	92	76	60	29.97	29.88	0	95
1	2012-08-29	2012-08-26	12	35	OP	47	5043	50.43	n	0	0	0	91	85	79	78	69	-100	92	76	60	29.97	29.88	0	95
1	2012-08-28	2012-08-26	12	35	OP	24	5054	50.54	n	0	0	0	91	86	81	80	14	-100	93	80	66	29.97	29.88	0	89
1	2012-08-28	2012-08-26	12	35	OP	21	5128	51.28	n	0	0	0	91	86	81	80	14	-100	93	80	66	29.97	29.88	0	89
1	2012-08-28	2012-08-26	12	35	OP	26	5151	51.51	n	0	0	0	91	86	81	80	14	-100	93	80	66	29.97	29.88	0	89
1	2012-08-29	2012-08-26	12	35	OP	50	5160	51.6	n	0	0	0	91	85	79	78	69	-100	92	76	60	29.97	29.88	0	95
1	2012-08-29	2012-08-26	12	35	OP	45	5214	52.14	n	0	0	0	91	85	79	78	69	-100	92	76	60	29.97	29.88	0	95
1	2012-08-28	2012-08-26	12	35	OP	29	5231	52.31	n	0	0	0	91	86	81	80	14	-100	93	80	66	29.97	29.88	0	89
1	2012-08-28	2012-08-26	12	35	OP	20	5256	52.56	n	0	0	0	91	86	81	80	14	-100	93	80	66	29.97	29.88	0	89
1	2012-08-29	2012-08-26	12	35	OP	44	5280	52.8	n	0	0	0	91	85	79	78	69	-100	92	76	60	29.97	29.88	0	95
1	2012-08-28	2012-08-26	12	35	OP	19	5296	52.96	n	0	0	0	91	86	81	80	14	-100	93	80	66	29.97	29.88	0	89
1	2012-08-28	2012-08-26	12	35	OP	22	5317	53.17	n	0	0	0	91	86	81	80	14	-100	93	80	66	29.97	29.88	0	89
1	2012-08-28	2012-08-26	12	35	OP	13	5376	53.76	n	0	0	0	91	86	81	80	14	-100	93	80	66	29.97	29.88	0	89
1	2012-08-28	2012-08-26	12	35	OP	25	5387	53.87	n	0	0	0	91	86	81	80	14	-100	93	80	66	29.97	29.88	0	89
1	2012-08-28	2012-08-26	12	35	OP	16	5398	53.98	n	0	0	0	91	86	81	80	14	-100	93	80	66	29.97	29.88	0	89
1	2012-08-28	2012-08-26	12	35	OP	28	5638	56.38	n	0	0	0	91	86	81	80	14	-100	93	80	66	29.97	29.88	0	89
1	2012-08-28	2012-08-26	12	35	OP	23	5690	56.9	n	0	0	0	91	86	81	80	14	-100	93	80	66	29.97	29.88	0	89
1	2012-08-28	2012-08-26	12	35	OP	15	5862	58.62	n	0	0	0	91	86	81	80	14	-100	93	80	66	29.97	29.88	0	89
1	2012-08-29	2012-08-26	12	35	OP	46	5916	59.16	n	0	0	0	91	85	79	78	69	-100	92	76	60	29.97	29.88	0	95
1	2012-08-29	2012-08-26	12	35	OP	43	6019	60.19	n	0	0	0	91	85	79	78	69	-100	92	76	60	29.97	29.88	0	95
1	2012-08-28	2012-08-26	12	35	OP	18	6045	60.45	n	0	0	0	91	86	81	80	14	-100	93	80	66	29.97	29.88	0	89
1	2012-08-28	2012-08-26	12	35	OP	10	6057	60.57	n	0	0	0	91	86	81	80	14	-100	93	80	66	29.97	29.88	0	89
1	2012-08-28	2012-08-26	12	35	OP	5	6096	60.96	n	0	0	0	91	86	81	80	14	-100	93	80	66	29.97	29.88	0	89
1	2012-08-28	2012-08-26	12	35	OP	12	6097	60.97	n	0	0	0	91	86	81	80	14	-100	93	80	66	29.97	29.88	0	89
1	2012-08-28	2012-08-26	12	35	OP	6	6187	61.87	n	0	0	0	91	86	81	80	14	-100	93	80	66	29.97	29.88	0	89
1	2012-08-28	2012-08-26	12	35	OP	17	6196	61.96	n	0	0	0	91	86	81	80	14	-100	93	80	66	29.97	29.88	0	89
1	2012-08-28	2012-08-26	12	35	OP	14	6263	62.63	n	0	0	0	91	86	81	80	14	-100	93	80	66	29.97	29.88	0	89
1	2012-08-28	2012-08-26	12	35	OP	11	6396	63.96	n	0	0	0	91	86	81	80	14	-100	93	80	66	29.97	29.88	0	89
1	2012-08-28	2012-08-26	12	35	OP	7	6431	64.31	n	0	0	0	91	86	81	80	14	-100	93	80	66	29.97	29.88	0	89
1	2012-08-28	2012-08-26	12	35	OP	9	6486	64.86	n	0	0	0	91	86	81	80	14	-100	93	80	66	29.97	29.88	0	89
1	2012-08-28	2012-08-26	12	35	OP	8	6570	65.7	n	0	0	0	91	86	81	80	14	-100	93	80	66	29.97	29.88	0	89
1	2012-08-29	2012-08-26	12	35	OP	41	6774	67.74	n	0	0	0	91	85	79	78	69	-100	92	76	60	29.97	29.88	0	95
1	2012-08-29	2012-08-26	12	35	OP	39	6858	68.58	n	0	0	0	91	85	79	78	69	-100	92	76	60	29.97	29.88	0	95
1	2012-08-29	2012-08-26	12	35	OP	42	6897	68.97	n	0	0	0	91	85	79	78	69	-100	92	76	60	29.97	29.88	0	95
1	2012-08-29	2012-08-26	12	35	OP	37	7107	71.07	n	0	0	0	91	85	79	78	69	-100	92	76	60	29.97	29.88	0	95
1	2012-08-28	2012-08-26	12	35	OP	4	7201	72.01	n	0	0	0	91	86	81	80	14	-100	93	80	66	29.97	29.88	0	89
1	2012-08-29	2012-08-26	12	35	OP	40	7230	72.3	n	0	0	0	91	85	79	78	69	-100	92	76	60	29.97	29.88	0	95
1	2012-08-30	2012-08-26	12	35	OP	65	7279	72.79	n	0	0	0	89	83	77	81	76	74	97	82	65	30.05	29.92	0.08	99
1	2012-08-28	2012-08-26	12	35	OP	2	7460	74.6	n	0	0	0	91	86	81	80	14	-100	93	80	66	29.97	29.88	0	89
1	2012-08-28	2012-08-26	12	35	OP	3	7591	75.91	n	0	0	0	91	86	81	80	14	-100	93	80	66	29.97	29.88	0	89
1	2012-08-29	2012-08-26	12	35	OP	38	7674	76.74	n	0	0	0	91	85	79	78	69	-100	92	76	60	29.97	29.88	0	95
1	2012-08-30	2012-08-26	12	35	OP	66	7824	78.24	y	25	25	0	89	83	77	81	76	74	97	82	65	30.05	29.92	0.08	99
1	2012-08-28	2012-08-26	12	35	OP	1	8003	80.03	n	0	0	0	91	86	81	80	14	-100	93	80	66	29.97	29.88	0	89
1	2012-08-30	2012-08-26	12	35	OP	64	8198	81.98	n	0	0	0	89	83	77	81	76	74	97	82	65	30.05	29.92	0.08	99
1	2012-09-05	2012-09-02	12	36	OP	36	3736	37.36	n	0	0	0	90	84	78	78	16	-100	99	55	53	29.97	29.89	0.07	77
1	2012-09-05	2012-09-02	12	36	OP	34	4007	40.07	n	0	0	0	90	84	78	78	16	-100	99	55	53	29.97	29.89	0.07	77
1	2012-09-05	2012-09-02	12	36	OP	30	4197	41.97	n	0	0	0	90	84	78	78	16	-100	99	55	53	29.97	29.89	0.07	77
1	2012-09-05	2012-09-02	12	36	OP	35	4243	42.43	n	0	0	0	90	84	78	78	16	-100	99	55	53	29.97	29.89	0.07	77
1	2012-09-05	2012-09-02	12	36	OP	33	4417	44.17	n	0	0	0	90	84	78	78	16	-100	99	55	53	29.97	29.89	0.07	77
1	2012-09-05	2012-09-02	12	36	OP	32	4473	44.73	n	0	0	0	90	84	78	78	16	-100	99	55	53	29.97	29.89	0.07	77
1	2012-09-05	2012-09-02	12	36	OP	31	4481	44.81	n	0	0	0	90	84	78	78	16	-100	99	55	53	29.97	29.89	0.07	77
1	2012-09-05	2012-09-02	12	36	OP	27	4561	45.61	n	0	0	0	90	84	78	78	16	-100	99	55	53	29.97	29.89	0.07	77
1	2012-09-05	2012-09-02	12	36	OP	26	4596	45.96	n	0	0	0	90	84	78	78	16	-100	99	55	53	29.97	29.89	0.07	77
1	2012-09-05	2012-09-02	12	36	OP	28	4725	47.25	n	0	0	0	90	84	78	78	16	-100	99	55	53	29.97	29.89	0.07	77
1	2012-09-05	2012-09-02	12	36	OP	25	4778	47.78	n	0	0	0	90	84	78	78	16	-100	99	55	53	29.97	29.89	0.07	77
1	2012-09-05	2012-09-02	12	36	OP	12	5002	50.02	n	0	0	0	90	84	78	78	16	-100	99	55	53	29.97	29.89	0.07	77
1	2012-09-05	2012-09-02	12	36	OP	19	5010	50.1	n	0	0	0	90	84	78	78	16	-100	99	55	53	29.97	29.89	0.07	77
1	2012-09-05	2012-09-02	12	36	OP	24	5040	50.4	n	0	0	0	90	84	78	78	16	-100	99	55	53	29.97	29.89	0.07	77
1	2012-09-05	2012-09-02	12	36	OP	18	5180	51.8	n	0	0	0	90	84	78	78	16	-100	99	55	53	29.97	29.89	0.07	77
1	2012-09-05	2012-09-02	12	36	OP	23	5200	52	n	0	0	0	90	84	78	78	16	-100	99	55	53	29.97	29.89	0.07	77
1	2012-09-05	2012-09-02	12	36	OP	14	5234	52.34	n	0	0	0	90	84	78	78	16	-100	99	55	53	29.97	29.89	0.07	77
1	2012-09-05	2012-09-02	12	36	OP	16	5242	52.42	n	0	0	0	90	84	78	78	16	-100	99	55	53	29.97	29.89	0.07	77
1	2012-09-05	2012-09-02	12	36	OP	29	5288	52.88	n	0	0	0	90	84	78	78	16	-100	99	55	53	29.97	29.89	0.07	77
1	2012-09-05	2012-09-02	12	36	OP	15	5325	53.25	n	0	0	0	90	84	78	78	16	-100	99	55	53	29.97	29.89	0.07	77
1	2012-09-05	2012-09-02	12	36	OP	22	5380	53.8	n	0	0	0	90	84	78	78	16	-100	99	55	53	29.97	29.89	0.07	77
1	2012-09-05	2012-09-02	12	36	OP	21	5473	54.73	n	0	0	0	90	84	78	78	16	-100	99	55	53	29.97	29.89	0.07	77
1	2012-09-05	2012-09-02	12	36	OP	13	5501	55.01	n	0	0	0	90	84	78	78	16	-100	99	55	53	29.97	29.89	0.07	77
1	2012-09-05	2012-09-02	12	36	OP	8	5608	56.08	n	0	0	0	90	84	78	78	16	-100	99	55	53	29.97	29.89	0.07	77
1	2012-09-05	2012-09-02	12	36	OP	11	5688	56.88	n	0	0	0	90	84	78	78	16	-100	99	55	53	29.97	29.89	0.07	77
1	2012-09-05	2012-09-02	12	36	OP	17	5700	57	n	0	0	0	90	84	78	78	16	-100	99	55	53	29.97	29.89	0.07	77
1	2012-09-05	2012-09-02	12	36	OP	20	5855	58.55	n	0	0	0	90	84	78	78	16	-100	99	55	53	29.97	29.89	0.07	77
1	2012-09-05	2012-09-02	12	36	OP	10	5898	58.98	y	32	32	0	90	84	78	78	16	-100	99	55	53	29.97	29.89	0.07	77
1	2012-09-05	2012-09-02	12	36	OP	6	6253	62.53	n	0	0	0	90	84	78	78	16	-100	99	55	53	29.97	29.89	0.07	77
1	2012-09-05	2012-09-02	12	36	OP	7	6368	63.68	y	43	43	0	90	84	78	78	16	-100	99	55	53	29.97	29.89	0.07	77
1	2012-09-05	2012-09-02	12	36	OP	4	6431	64.31	y	86	86	0	90	84	78	78	16	-100	99	55	53	29.97	29.89	0.07	77
1	2012-09-05	2012-09-02	12	36	OP	1	6452	64.52	n	0	0	0	90	84	78	78	16	-100	99	55	53	29.97	29.89	0.07	77
1	2012-09-05	2012-09-02	12	36	OP	9	6611	66.11	n	0	0	0	90	84	78	78	16	-100	99	55	53	29.97	29.89	0.07	77
1	2012-09-05	2012-09-02	12	36	OP	3	6644	66.44	n	0	0	0	90	84	78	78	16	-100	99	55	53	29.97	29.89	0.07	77
1	2012-09-05	2012-09-02	12	36	OP	5	6868	68.68	n	0	0	0	90	84	78	78	16	-100	99	55	53	29.97	29.89	0.07	77
1	2012-09-11	2012-09-09	12	37	OP	54	4136	41.36	n	0	0	0	90	83	75	80	77	74	100	92	64	30.02	29.93	1.67	23
1	2012-09-11	2012-09-09	12	37	OP	53	4187	41.87	n	0	0	0	90	83	75	80	77	74	100	92	64	30.02	29.93	1.67	23
1	2012-09-15	2012-09-09	12	37	OP	73	4267	42.67	n	0	0	0	88	82	76	79	64	-100	97	76	65	30	29.92	0.12	0
1	2012-09-11	2012-09-09	12	37	OP	52	4476	44.76	n	0	0	0	90	83	75	80	77	74	100	92	64	30.02	29.93	1.67	23
1	2012-09-11	2012-09-09	12	37	OP	51	4606	46.06	n	0	0	0	90	83	75	80	77	74	100	92	64	30.02	29.93	1.67	23
1	2012-09-11	2012-09-09	12	37	OP	46	4669	46.69	n	0	0	0	90	83	75	80	77	74	100	92	64	30.02	29.93	1.67	23
1	2012-09-11	2012-09-09	12	37	OP	45	4680	46.8	n	0	0	0	90	83	75	80	77	74	100	92	64	30.02	29.93	1.67	23
1	2012-09-11	2012-09-09	12	37	OP	44	4696	46.96	n	0	0	0	90	83	75	80	77	74	100	92	64	30.02	29.93	1.67	23
1	2012-09-11	2012-09-09	12	37	OP	40	4718	47.18	n	0	0	0	90	83	75	80	77	74	100	92	64	30.02	29.93	1.67	23
1	2012-09-11	2012-09-09	12	37	OP	37	4772	47.72	n	0	0	0	90	83	75	80	77	74	100	92	64	30.02	29.93	1.67	23
1	2012-09-11	2012-09-09	12	37	OP	50	4829	48.29	n	0	0	0	90	83	75	80	77	74	100	92	64	30.02	29.93	1.67	23
1	2012-09-11	2012-09-09	12	37	OP	48	4845	48.45	n	0	0	0	90	83	75	80	77	74	100	92	64	30.02	29.93	1.67	23
1	2012-09-11	2012-09-09	12	37	OP	35	4891	48.91	n	0	0	0	90	83	75	80	77	74	100	92	64	30.02	29.93	1.67	23
1	2012-09-11	2012-09-09	12	37	OP	39	4964	49.64	n	0	0	0	90	83	75	80	77	74	100	92	64	30.02	29.93	1.67	23
1	2012-09-11	2012-09-09	12	37	OP	36	4968	49.68	n	0	0	0	90	83	75	80	77	74	100	92	64	30.02	29.93	1.67	23
1	2012-09-11	2012-09-09	12	37	OP	41	4979	49.79	n	0	0	0	90	83	75	80	77	74	100	92	64	30.02	29.93	1.67	23
1	2012-09-11	2012-09-09	12	37	OP	47	5046	50.46	n	0	0	0	90	83	75	80	77	74	100	92	64	30.02	29.93	1.67	23
1	2012-09-11	2012-09-09	12	37	OP	43	5056	50.56	n	0	0	0	90	83	75	80	77	74	100	92	64	30.02	29.93	1.67	23
1	2012-09-11	2012-09-09	12	37	OP	49	5201	52.01	n	0	0	0	90	83	75	80	77	74	100	92	64	30.02	29.93	1.67	23
1	2012-09-11	2012-09-09	12	37	OP	42	5273	52.73	y	49	49	0	90	83	75	80	77	74	100	92	64	30.02	29.93	1.67	23
1	2012-09-11	2012-09-09	12	37	OP	19	5311	53.11	n	0	0	0	90	83	75	80	77	74	100	92	64	30.02	29.93	1.67	23
1	2012-09-11	2012-09-09	12	37	OP	30	5364	53.64	n	0	0	0	90	83	75	80	77	74	100	92	64	30.02	29.93	1.67	23
1	2012-09-11	2012-09-09	12	37	OP	25	5397	53.97	n	0	0	0	90	83	75	80	77	74	100	92	64	30.02	29.93	1.67	23
1	2012-09-11	2012-09-09	12	37	OP	20	5462	54.62	n	0	0	0	90	83	75	80	77	74	100	92	64	30.02	29.93	1.67	23
1	2012-09-11	2012-09-09	12	37	OP	31	5488	54.88	n	0	0	0	90	83	75	80	77	74	100	92	64	30.02	29.93	1.67	23
1	2012-09-11	2012-09-09	12	37	OP	17	5507	55.07	n	0	0	0	90	83	75	80	77	74	100	92	64	30.02	29.93	1.67	23
1	2012-09-11	2012-09-09	12	37	OP	32	5526	55.26	n	0	0	0	90	83	75	80	77	74	100	92	64	30.02	29.93	1.67	23
1	2012-09-11	2012-09-09	12	37	OP	38	5532	55.32	n	0	0	0	90	83	75	80	77	74	100	92	64	30.02	29.93	1.67	23
1	2012-09-11	2012-09-09	12	37	OP	18	5563	55.63	n	0	0	0	90	83	75	80	77	74	100	92	64	30.02	29.93	1.67	23
1	2012-09-11	2012-09-09	12	37	OP	29	5591	55.91	n	0	0	0	90	83	75	80	77	74	100	92	64	30.02	29.93	1.67	23
1	2012-09-11	2012-09-09	12	37	OP	26	5679	56.79	n	0	0	0	90	83	75	80	77	74	100	92	64	30.02	29.93	1.67	23
1	2012-09-11	2012-09-09	12	37	OP	16	5744	57.44	n	0	0	0	90	83	75	80	77	74	100	92	64	30.02	29.93	1.67	23
1	2012-09-11	2012-09-09	12	37	OP	34	5834	58.34	n	0	0	0	90	83	75	80	77	74	100	92	64	30.02	29.93	1.67	23
1	2012-09-11	2012-09-09	12	37	OP	22	5837	58.37	n	0	0	0	90	83	75	80	77	74	100	92	64	30.02	29.93	1.67	23
1	2012-09-11	2012-09-09	12	37	OP	23	5874	58.74	n	0	0	0	90	83	75	80	77	74	100	92	64	30.02	29.93	1.67	23
1	2012-09-11	2012-09-09	12	37	OP	13	5916	59.16	n	0	0	0	90	83	75	80	77	74	100	92	64	30.02	29.93	1.67	23
1	2012-09-11	2012-09-09	12	37	OP	27	5929	59.29	n	0	0	0	90	83	75	80	77	74	100	92	64	30.02	29.93	1.67	23
1	2012-09-15	2012-09-09	12	37	OP	72	5983	59.83	n	0	0	0	88	82	76	79	64	-100	97	76	65	30	29.92	0.12	0
1	2012-09-11	2012-09-09	12	37	OP	28	6036	60.36	n	0	0	0	90	83	75	80	77	74	100	92	64	30.02	29.93	1.67	23
1	2012-09-11	2012-09-09	12	37	OP	33	6133	61.33	n	0	0	0	90	83	75	80	77	74	100	92	64	30.02	29.93	1.67	23
1	2012-09-11	2012-09-09	12	37	OP	11	6152	61.52	n	0	0	0	90	83	75	80	77	74	100	92	64	30.02	29.93	1.67	23
1	2012-09-11	2012-09-09	12	37	OP	24	6170	61.7	n	0	0	0	90	83	75	80	77	74	100	92	64	30.02	29.93	1.67	23
1	2012-09-11	2012-09-09	12	37	OP	7	6201	62.01	n	0	0	0	90	83	75	80	77	74	100	92	64	30.02	29.93	1.67	23
1	2012-09-15	2012-09-09	12	37	OP	71	6234	62.34	n	0	0	0	88	82	76	79	64	-100	97	76	65	30	29.92	0.12	0
1	2012-09-11	2012-09-09	12	37	OP	14	6316	63.16	n	0	0	0	90	83	75	80	77	74	100	92	64	30.02	29.93	1.67	23
1	2012-09-11	2012-09-09	12	37	OP	15	6338	63.38	n	0	0	0	90	83	75	80	77	74	100	92	64	30.02	29.93	1.67	23
1	2012-09-11	2012-09-09	12	37	OP	21	6475	64.75	n	0	0	0	90	83	75	80	77	74	100	92	64	30.02	29.93	1.67	23
1	2012-09-11	2012-09-09	12	37	OP	9	6517	65.17	y	74	74	0	90	83	75	80	77	74	100	92	64	30.02	29.93	1.67	23
1	2012-09-11	2012-09-09	12	37	OP	12	6527	65.27	n	0	0	0	90	83	75	80	77	74	100	92	64	30.02	29.93	1.67	23
1	2012-09-12	2012-09-09	12	37	OP	68	6674	66.74	y	64	64	0	89	84	78	77	23	-100	94	78	59	30.02	29.93	0.14	15
1	2012-09-12	2012-09-09	12	37	OP	65	6681	66.81	n	0	0	0	89	84	78	77	23	-100	94	78	59	30.02	29.93	0.14	15
1	2012-09-11	2012-09-09	12	37	OP	3	6768	67.68	n	0	0	0	90	83	75	80	77	74	100	92	64	30.02	29.93	1.67	23
1	2012-09-11	2012-09-09	12	37	OP	10	6768	67.68	n	0	0	0	90	83	75	80	77	74	100	92	64	30.02	29.93	1.67	23
1	2012-09-12	2012-09-09	12	37	OP	66	6797	67.97	n	0	0	0	89	84	78	77	23	-100	94	78	59	30.02	29.93	0.14	15
1	2012-09-12	2012-09-09	12	37	OP	69	6800	68	n	0	0	0	89	84	78	77	23	-100	94	78	59	30.02	29.93	0.14	15
1	2012-09-12	2012-09-09	12	37	OP	67	6891	68.91	n	0	0	0	89	84	78	77	23	-100	94	78	59	30.02	29.93	0.14	15
1	2012-09-11	2012-09-09	12	37	OP	5	6936	69.36	n	0	0	0	90	83	75	80	77	74	100	92	64	30.02	29.93	1.67	23
1	2012-09-12	2012-09-09	12	37	OP	62	6986	69.86	y	171	171	0	89	84	78	77	23	-100	94	78	59	30.02	29.93	0.14	15
1	2012-09-11	2012-09-09	12	37	OP	8	7095	70.95	n	0	0	0	90	83	75	80	77	74	100	92	64	30.02	29.93	1.67	23
1	2012-09-12	2012-09-09	12	37	OP	63	7276	72.76	n	0	0	0	89	84	78	77	23	-100	94	78	59	30.02	29.93	0.14	15
1	2012-09-12	2012-09-09	12	37	OP	64	7311	73.11	n	0	0	0	89	84	78	77	23	-100	94	78	59	30.02	29.93	0.14	15
1	2012-09-11	2012-09-09	12	37	OP	6	7362	73.62	y	56	56	0	90	83	75	80	77	74	100	92	64	30.02	29.93	1.67	23
1	2012-09-11	2012-09-09	12	37	OP	4	7375	73.75	n	0	0	0	90	83	75	80	77	74	100	92	64	30.02	29.93	1.67	23
1	2012-09-15	2012-09-09	12	37	OP	70	7404	74.04	n	0	0	0	88	82	76	79	64	-100	97	76	65	30	29.92	0.12	0
1	2012-09-12	2012-09-09	12	37	OP	60	7440	74.4	n	0	0	0	89	84	78	77	23	-100	94	78	59	30.02	29.93	0.14	15
1	2012-09-11	2012-09-09	12	37	OP	2	8008	80.08	y	47	47	0	90	83	75	80	77	74	100	92	64	30.02	29.93	1.67	23
1	2012-09-11	2012-09-09	12	37	OP	1	8188	81.88	y	129	129	0	90	83	75	80	77	74	100	92	64	30.02	29.93	1.67	23
1	2012-09-12	2012-09-09	12	37	OP	61	8293	82.93	n	0	0	0	89	84	78	77	23	-100	94	78	59	30.02	29.93	0.14	15
1	2012-09-12	2012-09-09	12	37	OP	57	8317	83.17	n	0	0	0	89	84	78	77	23	-100	94	78	59	30.02	29.93	0.14	15
1	2012-09-12	2012-09-09	12	37	OP	58	8506	85.06	n	0	0	0	89	84	78	77	23	-100	94	78	59	30.02	29.93	0.14	15
1	2012-09-12	2012-09-09	12	37	OP	59	8527	85.27	n	0	0	0	89	84	78	77	23	-100	94	78	59	30.02	29.93	0.14	15
1	2012-09-12	2012-09-09	12	37	OP	56	8572	85.72	n	0	0	0	89	84	78	77	23	-100	94	78	59	30.02	29.93	0.14	15
1	2012-09-12	2012-09-09	12	37	OP	55	8795	87.95	n	0	0	0	89	84	78	77	23	-100	94	78	59	30.02	29.93	0.14	15
1	2012-09-22	2012-09-16	12	38	OP	75	3385	33.85	n	0	0	0	85	80	74	79	70	-100	100	92	74	29.98	29.87	0.08	46
1	2012-09-18	2012-09-16	12	38	OP	24	3420	34.2	n	0	0	0	94	83	76	79	75	73	96	78	55	29.97	29.85	0.09	8
1	2012-09-19	2012-09-16	12	38	OP	42	3740	37.4	n	0	0	0	92	81	74	78	74	69	99	83	48	30.01	29.9	0.11	15
1	2012-09-19	2012-09-16	12	38	OP	41	3841	38.41	n	0	0	0	92	81	74	78	74	69	99	83	48	30.01	29.9	0.11	15
1	2012-09-22	2012-09-16	12	38	OP	74	3889	38.89	n	0	0	0	85	80	74	79	70	-100	100	92	74	29.98	29.87	0.08	46
1	2012-09-22	2012-09-16	12	38	OP	71	3952	39.52	n	0	0	0	85	80	74	79	70	-100	100	92	74	29.98	29.87	0.08	46
1	2012-09-19	2012-09-16	12	38	OP	40	3987	39.87	n	0	0	0	92	81	74	78	74	69	99	83	48	30.01	29.9	0.11	15
1	2012-09-19	2012-09-16	12	38	OP	39	4067	40.67	n	0	0	0	92	81	74	78	74	69	99	83	48	30.01	29.9	0.11	15
1	2012-09-19	2012-09-16	12	38	OP	35	4138	41.38	n	0	0	0	92	81	74	78	74	69	99	83	48	30.01	29.9	0.11	15
1	2012-09-22	2012-09-16	12	38	OP	72	4144	41.44	n	0	0	0	85	80	74	79	70	-100	100	92	74	29.98	29.87	0.08	46
1	2012-09-18	2012-09-16	12	38	OP	23	4179	41.79	n	0	0	0	94	83	76	79	75	73	96	78	55	29.97	29.85	0.09	8
1	2012-09-22	2012-09-16	12	38	OP	73	4198	41.98	n	0	0	0	85	80	74	79	70	-100	100	92	74	29.98	29.87	0.08	46
1	2012-09-19	2012-09-16	12	38	OP	37	4212	42.12	n	0	0	0	92	81	74	78	74	69	99	83	48	30.01	29.9	0.11	15
1	2012-09-18	2012-09-16	12	38	OP	25	4247	42.47	n	0	0	0	94	83	76	79	75	73	96	78	55	29.97	29.85	0.09	8
1	2012-09-18	2012-09-16	12	38	OP	20	4248	42.48	n	0	0	0	94	83	76	79	75	73	96	78	55	29.97	29.85	0.09	8
1	2012-09-19	2012-09-16	12	38	OP	38	4373	43.73	n	0	0	0	92	81	74	78	74	69	99	83	48	30.01	29.9	0.11	15
1	2012-09-20	2012-09-16	12	38	NP	53	4411	44.11	n	0	0	0	91	82	73	80	45	-100	99	68	59	30	29.88	0.11	25
1	2012-09-18	2012-09-16	12	38	OP	21	4543	45.43	n	0	0	0	94	83	76	79	75	73	96	78	55	29.97	29.85	0.09	8
1	2012-09-19	2012-09-16	12	38	OP	36	4568	45.68	n	0	0	0	92	81	74	78	74	69	99	83	48	30.01	29.9	0.11	15
1	2012-09-18	2012-09-16	12	38	OP	22	4573	45.73	n	0	0	0	94	83	76	79	75	73	96	78	55	29.97	29.85	0.09	8
1	2012-09-22	2012-09-16	12	38	OP	69	4664	46.64	n	0	0	0	85	80	74	79	70	-100	100	92	74	29.98	29.87	0.08	46
1	2012-09-18	2012-09-16	12	38	OP	19	4666	46.66	n	0	0	0	94	83	76	79	75	73	96	78	55	29.97	29.85	0.09	8
1	2012-09-22	2012-09-16	12	38	OP	68	4689	46.89	n	0	0	0	85	80	74	79	70	-100	100	92	74	29.98	29.87	0.08	46
1	2012-09-22	2012-09-16	12	38	OP	70	4694	46.94	n	0	0	0	85	80	74	79	70	-100	100	92	74	29.98	29.87	0.08	46
1	2012-09-18	2012-09-16	12	38	OP	18	4851	48.51	n	0	0	0	94	83	76	79	75	73	96	78	55	29.97	29.85	0.09	8
1	2012-09-19	2012-09-16	12	38	OP	34	4996	49.96	n	0	0	0	92	81	74	78	74	69	99	83	48	30.01	29.9	0.11	15
1	2012-09-19	2012-09-16	12	38	OP	32	5209	52.09	n	0	0	0	92	81	74	78	74	69	99	83	48	30.01	29.9	0.11	15
1	2012-09-22	2012-09-16	12	38	OP	67	5320	53.2	n	0	0	0	85	80	74	79	70	-100	100	92	74	29.98	29.87	0.08	46
1	2012-09-18	2012-09-16	12	38	OP	17	5347	53.47	n	0	0	0	94	83	76	79	75	73	96	78	55	29.97	29.85	0.09	8
1	2012-09-22	2012-09-16	12	38	OP	66	5362	53.62	n	0	0	0	85	80	74	79	70	-100	100	92	74	29.98	29.87	0.08	46
1	2012-09-20	2012-09-16	12	38	NP	50	5413	54.13	n	0	0	0	91	82	73	80	45	-100	99	68	59	30	29.88	0.11	25
1	2012-09-22	2012-09-16	12	38	OP	65	5438	54.38	n	0	0	0	85	80	74	79	70	-100	100	92	74	29.98	29.87	0.08	46
1	2012-09-20	2012-09-16	12	38	NP	51	5456	54.56	n	0	0	0	91	82	73	80	45	-100	99	68	59	30	29.88	0.11	25
1	2012-09-18	2012-09-16	12	38	OP	16	5518	55.18	n	0	0	0	94	83	76	79	75	73	96	78	55	29.97	29.85	0.09	8
1	2012-09-22	2012-09-16	12	38	OP	64	5564	55.64	n	0	0	0	85	80	74	79	70	-100	100	92	74	29.98	29.87	0.08	46
1	2012-09-22	2012-09-16	12	38	OP	63	5719	57.19	n	0	0	0	85	80	74	79	70	-100	100	92	74	29.98	29.87	0.08	46
1	2012-09-18	2012-09-16	12	38	OP	13	5733	57.33	n	0	0	0	94	83	76	79	75	73	96	78	55	29.97	29.85	0.09	8
1	2012-09-18	2012-09-16	12	38	OP	15	5790	57.9	n	0	0	0	94	83	76	79	75	73	96	78	55	29.97	29.85	0.09	8
1	2012-09-18	2012-09-16	12	38	OP	8	5878	58.78	n	0	0	0	94	83	76	79	75	73	96	78	55	29.97	29.85	0.09	8
1	2012-09-18	2012-09-16	12	38	OP	11	5968	59.68	n	0	0	0	94	83	76	79	75	73	96	78	55	29.97	29.85	0.09	8
1	2012-09-18	2012-09-16	12	38	OP	10	5991	59.91	n	0	0	0	94	83	76	79	75	73	96	78	55	29.97	29.85	0.09	8
1	2012-09-18	2012-09-16	12	38	OP	12	6064	60.64	n	0	0	0	94	83	76	79	75	73	96	78	55	29.97	29.85	0.09	8
1	2012-09-19	2012-09-16	12	38	OP	33	6071	60.71	n	0	0	0	92	81	74	78	74	69	99	83	48	30.01	29.9	0.11	15
1	2012-09-19	2012-09-16	12	38	OP	31	6206	62.06	n	0	0	0	92	81	74	78	74	69	99	83	48	30.01	29.9	0.11	15
1	2012-09-22	2012-09-16	12	38	OP	61	6208	62.08	n	0	0	0	85	80	74	79	70	-100	100	92	74	29.98	29.87	0.08	46
1	2012-09-18	2012-09-16	12	38	OP	9	6287	62.87	n	0	0	0	94	83	76	79	75	73	96	78	55	29.97	29.85	0.09	8
1	2012-09-19	2012-09-16	12	38	OP	28	6290	62.9	n	0	0	0	92	81	74	78	74	69	99	83	48	30.01	29.9	0.11	15
1	2012-09-19	2012-09-16	12	38	OP	29	6293	62.93	n	0	0	0	92	81	74	78	74	69	99	83	48	30.01	29.9	0.11	15
1	2012-09-19	2012-09-16	12	38	OP	30	6397	63.97	n	0	0	0	92	81	74	78	74	69	99	83	48	30.01	29.9	0.11	15
1	2012-09-18	2012-09-16	12	38	OP	5	6405	64.05	n	0	0	0	94	83	76	79	75	73	96	78	55	29.97	29.85	0.09	8
1	2012-09-22	2012-09-16	12	38	OP	62	6465	64.65	n	0	0	0	85	80	74	79	70	-100	100	92	74	29.98	29.87	0.08	46
1	2012-09-20	2012-09-16	12	38	OP	44	6582	65.82	n	0	0	0	91	82	73	80	45	-100	99	68	59	30	29.88	0.11	25
1	2012-09-18	2012-09-16	12	38	OP	14	6598	65.98	n	0	0	0	94	83	76	79	75	73	96	78	55	29.97	29.85	0.09	8
1	2012-09-22	2012-09-16	12	38	OP	60	6623	66.23	n	0	0	0	85	80	74	79	70	-100	100	92	74	29.98	29.87	0.08	46
1	2012-09-22	2012-09-16	12	38	OP	58	6628	66.28	n	0	0	0	85	80	74	79	70	-100	100	92	74	29.98	29.87	0.08	46
1	2012-09-22	2012-09-16	12	38	OP	56	6729	67.29	n	0	0	0	85	80	74	79	70	-100	100	92	74	29.98	29.87	0.08	46
1	2012-09-18	2012-09-16	12	38	OP	7	6828	68.28	n	0	0	0	94	83	76	79	75	73	96	78	55	29.97	29.85	0.09	8
1	2012-09-18	2012-09-16	12	38	OP	4	6884	68.84	n	0	0	0	94	83	76	79	75	73	96	78	55	29.97	29.85	0.09	8
1	2012-09-22	2012-09-16	12	38	OP	59	6897	68.97	n	0	0	0	85	80	74	79	70	-100	100	92	74	29.98	29.87	0.08	46
1	2012-09-22	2012-09-16	12	38	OP	55	6910	69.1	n	0	0	0	85	80	74	79	70	-100	100	92	74	29.98	29.87	0.08	46
1	2012-09-19	2012-09-16	12	38	OP	27	6919	69.19	n	0	0	0	92	81	74	78	74	69	99	83	48	30.01	29.9	0.11	15
1	2012-09-19	2012-09-16	12	38	OP	26	7062	70.62	n	0	0	0	92	81	74	78	74	69	99	83	48	30.01	29.9	0.11	15
1	2012-09-18	2012-09-16	12	38	OP	3	7344	73.44	n	0	0	0	94	83	76	79	75	73	96	78	55	29.97	29.85	0.09	8
1	2012-09-22	2012-09-16	12	38	OP	57	7401	74.01	n	0	0	0	85	80	74	79	70	-100	100	92	74	29.98	29.87	0.08	46
1	2012-09-18	2012-09-16	12	38	OP	6	7572	75.72	n	0	0	0	94	83	76	79	75	73	96	78	55	29.97	29.85	0.09	8
1	2012-09-21	2012-09-16	12	38	NP	54	7893	78.93	n	0	0	0	85	80	74	79	75	72	100	87	70	29.95	29.85	0.46	35
1	2012-09-18	2012-09-16	12	38	OP	1	8109	81.09	n	0	0	0	94	83	76	79	75	73	96	78	55	29.97	29.85	0.09	8
1	2012-09-18	2012-09-16	12	38	OP	2	8161	81.61	n	0	0	0	94	83	76	79	75	73	96	78	55	29.97	29.85	0.09	8
1	2012-09-20	2012-09-16	12	38	NP	52	8388	83.88	n	0	0	0	91	82	73	80	45	-100	99	68	59	30	29.88	0.11	25
1	2012-09-25	2012-09-23	12	39	OP	41	3555	35.55	n	0	0	0	88	80	74	76	73	71	96	82	59	30.02	29.94	0.02	78
1	2012-09-25	2012-09-23	12	39	OP	42	3641	36.41	n	0	0	0	88	80	74	76	73	71	96	82	59	30.02	29.94	0.02	78
1	2012-09-25	2012-09-23	12	39	OP	45	3699	36.99	n	0	0	0	88	80	74	76	73	71	96	82	59	30.02	29.94	0.02	78
1	2012-09-25	2012-09-23	12	39	OP	50	3757	37.57	n	0	0	0	88	80	74	76	73	71	96	82	59	30.02	29.94	0.02	78
1	2012-09-25	2012-09-23	12	39	OP	36	3850	38.5	n	0	0	0	88	80	74	76	73	71	96	82	59	30.02	29.94	0.02	78
1	2012-09-25	2012-09-23	12	39	OP	43	3860	38.6	n	0	0	0	88	80	74	76	73	71	96	82	59	30.02	29.94	0.02	78
1	2012-09-25	2012-09-23	12	39	OP	46	3976	39.76	n	0	0	0	88	80	74	76	73	71	96	82	59	30.02	29.94	0.02	78
1	2012-09-25	2012-09-23	12	39	OP	52	4039	40.39	n	0	0	0	88	80	74	76	73	71	96	82	59	30.02	29.94	0.02	78
1	2012-09-25	2012-09-23	12	39	OP	39	4087	40.87	n	0	0	0	88	80	74	76	73	71	96	82	59	30.02	29.94	0.02	78
1	2012-09-25	2012-09-23	12	39	OP	44	4195	41.95	n	0	0	0	88	80	74	76	73	71	96	82	59	30.02	29.94	0.02	78
1	2012-09-25	2012-09-23	12	39	OP	40	4222	42.22	n	0	0	0	88	80	74	76	73	71	96	82	59	30.02	29.94	0.02	78
1	2012-09-25	2012-09-23	12	39	OP	37	4392	43.92	n	0	0	0	88	80	74	76	73	71	96	82	59	30.02	29.94	0.02	78
1	2012-09-25	2012-09-23	12	39	OP	17	4462	44.62	n	0	0	0	88	80	74	76	73	71	96	82	59	30.02	29.94	0.02	78
1	2012-09-25	2012-09-23	12	39	OP	48	4523	45.23	n	0	0	0	88	80	74	76	73	71	96	82	59	30.02	29.94	0.02	78
1	2012-09-25	2012-09-23	12	39	OP	11	4569	45.69	n	0	0	0	88	80	74	76	73	71	96	82	59	30.02	29.94	0.02	78
1	2012-09-25	2012-09-23	12	39	OP	38	4587	45.87	n	0	0	0	88	80	74	76	73	71	96	82	59	30.02	29.94	0.02	78
1	2012-09-25	2012-09-23	12	39	OP	49	4681	46.81	n	0	0	0	88	80	74	76	73	71	96	82	59	30.02	29.94	0.02	78
1	2012-09-25	2012-09-23	12	39	OP	32	4765	47.65	n	0	0	0	88	80	74	76	73	71	96	82	59	30.02	29.94	0.02	78
1	2012-09-27	2012-09-23	12	39	OP	73	4778	47.78	n	0	0	0	90	83	75	79	76	72	98	90	65	30.03	29.93	0.05	93
1	2012-09-25	2012-09-23	12	39	OP	33	4795	47.95	n	0	0	0	88	80	74	76	73	71	96	82	59	30.02	29.94	0.02	78
1	2012-09-27	2012-09-23	12	39	OP	74	4894	48.94	n	0	0	0	90	83	75	79	76	72	98	90	65	30.03	29.93	0.05	93
1	2012-09-25	2012-09-23	12	39	OP	51	4906	49.06	n	0	0	0	88	80	74	76	73	71	96	82	59	30.02	29.94	0.02	78
1	2012-09-25	2012-09-23	12	39	OP	47	4929	49.29	n	0	0	0	88	80	74	76	73	71	96	82	59	30.02	29.94	0.02	78
1	2012-09-25	2012-09-23	12	39	OP	3	5021	50.21	n	0	0	0	88	80	74	76	73	71	96	82	59	30.02	29.94	0.02	78
1	2012-09-27	2012-09-23	12	39	OP	76	5064	50.64	n	0	0	0	90	83	75	79	76	72	98	90	65	30.03	29.93	0.05	93
1	2012-09-25	2012-09-23	12	39	OP	35	5089	50.89	n	0	0	0	88	80	74	76	73	71	96	82	59	30.02	29.94	0.02	78
1	2012-09-25	2012-09-23	12	39	OP	24	5095	50.95	n	0	0	0	88	80	74	76	73	71	96	82	59	30.02	29.94	0.02	78
1	2012-09-25	2012-09-23	12	39	OP	13	5101	51.01	n	0	0	0	88	80	74	76	73	71	96	82	59	30.02	29.94	0.02	78
1	2012-09-25	2012-09-23	12	39	OP	12	5141	51.41	n	0	0	0	88	80	74	76	73	71	96	82	59	30.02	29.94	0.02	78
1	2012-09-27	2012-09-23	12	39	OP	71	5172	51.72	n	0	0	0	90	83	75	79	76	72	98	90	65	30.03	29.93	0.05	93
1	2012-09-27	2012-09-23	12	39	OP	72	5180	51.8	n	0	0	0	90	83	75	79	76	72	98	90	65	30.03	29.93	0.05	93
1	2012-09-27	2012-09-23	12	39	OP	69	5218	52.18	n	0	0	0	90	83	75	79	76	72	98	90	65	30.03	29.93	0.05	93
1	2012-09-27	2012-09-23	12	39	OP	70	5224	52.24	n	0	0	0	90	83	75	79	76	72	98	90	65	30.03	29.93	0.05	93
1	2012-09-25	2012-09-23	12	39	OP	22	5264	52.64	n	0	0	0	88	80	74	76	73	71	96	82	59	30.02	29.94	0.02	78
1	2012-09-25	2012-09-23	12	39	OP	15	5274	52.74	n	0	0	0	88	80	74	76	73	71	96	82	59	30.02	29.94	0.02	78
1	2012-09-27	2012-09-23	12	39	OP	68	5309	53.09	n	0	0	0	90	83	75	79	76	72	98	90	65	30.03	29.93	0.05	93
1	2012-09-27	2012-09-23	12	39	OP	75	5326	53.26	n	0	0	0	90	83	75	79	76	72	98	90	65	30.03	29.93	0.05	93
1	2012-09-25	2012-09-23	12	39	OP	30	5421	54.21	n	0	0	0	88	80	74	76	73	71	96	82	59	30.02	29.94	0.02	78
1	2012-09-25	2012-09-23	12	39	OP	2	5475	54.75	n	0	0	0	88	80	74	76	73	71	96	82	59	30.02	29.94	0.02	78
1	2012-09-25	2012-09-23	12	39	OP	27	5484	54.84	n	0	0	0	88	80	74	76	73	71	96	82	59	30.02	29.94	0.02	78
1	2012-09-25	2012-09-23	12	39	OP	8	5500	55	n	0	0	0	88	80	74	76	73	71	96	82	59	30.02	29.94	0.02	78
1	2012-09-25	2012-09-23	12	39	OP	26	5503	55.03	n	0	0	0	88	80	74	76	73	71	96	82	59	30.02	29.94	0.02	78
1	2012-09-25	2012-09-23	12	39	OP	20	5507	55.07	n	0	0	0	88	80	74	76	73	71	96	82	59	30.02	29.94	0.02	78
1	2012-09-25	2012-09-23	12	39	OP	28	5567	55.67	n	0	0	0	88	80	74	76	73	71	96	82	59	30.02	29.94	0.02	78
1	2012-09-25	2012-09-23	12	39	OP	23	5589	55.89	n	0	0	0	88	80	74	76	73	71	96	82	59	30.02	29.94	0.02	78
1	2012-09-25	2012-09-23	12	39	OP	29	5592	55.92	n	0	0	0	88	80	74	76	73	71	96	82	59	30.02	29.94	0.02	78
1	2012-09-25	2012-09-23	12	39	OP	34	5626	56.26	n	0	0	0	88	80	74	76	73	71	96	82	59	30.02	29.94	0.02	78
1	2012-09-25	2012-09-23	12	39	OP	7	5639	56.39	n	0	0	0	88	80	74	76	73	71	96	82	59	30.02	29.94	0.02	78
1	2012-09-25	2012-09-23	12	39	OP	5	5640	56.4	n	0	0	0	88	80	74	76	73	71	96	82	59	30.02	29.94	0.02	78
1	2012-09-25	2012-09-23	12	39	OP	4	5662	56.62	n	0	0	0	88	80	74	76	73	71	96	82	59	30.02	29.94	0.02	78
1	2012-09-25	2012-09-23	12	39	OP	14	5712	57.12	n	0	0	0	88	80	74	76	73	71	96	82	59	30.02	29.94	0.02	78
1	2012-09-27	2012-09-23	12	39	OP	67	5779	57.79	n	0	0	0	90	83	75	79	76	72	98	90	65	30.03	29.93	0.05	93
1	2012-09-27	2012-09-23	12	39	OP	66	5843	58.43	n	0	0	0	90	83	75	79	76	72	98	90	65	30.03	29.93	0.05	93
1	2012-09-25	2012-09-23	12	39	OP	18	5910	59.1	n	0	0	0	88	80	74	76	73	71	96	82	59	30.02	29.94	0.02	78
1	2012-09-27	2012-09-23	12	39	OP	64	5965	59.65	n	0	0	0	90	83	75	79	76	72	98	90	65	30.03	29.93	0.05	93
1	2012-09-25	2012-09-23	12	39	OP	10	6037	60.37	n	0	0	0	88	80	74	76	73	71	96	82	59	30.02	29.94	0.02	78
1	2012-09-25	2012-09-23	12	39	OP	25	6063	60.63	n	0	0	0	88	80	74	76	73	71	96	82	59	30.02	29.94	0.02	78
1	2012-09-25	2012-09-23	12	39	OP	16	6106	61.06	n	0	0	0	88	80	74	76	73	71	96	82	59	30.02	29.94	0.02	78
1	2012-09-27	2012-09-23	12	39	OP	60	6170	61.7	n	0	0	0	90	83	75	79	76	72	98	90	65	30.03	29.93	0.05	93
1	2012-09-27	2012-09-23	12	39	OP	61	6195	61.95	n	0	0	0	90	83	75	79	76	72	98	90	65	30.03	29.93	0.05	93
1	2012-09-25	2012-09-23	12	39	OP	9	6218	62.18	n	0	0	0	88	80	74	76	73	71	96	82	59	30.02	29.94	0.02	78
1	2012-09-27	2012-09-23	12	39	OP	65	6229	62.29	n	0	0	0	90	83	75	79	76	72	98	90	65	30.03	29.93	0.05	93
1	2012-09-27	2012-09-23	12	39	OP	62	6251	62.51	n	0	0	0	90	83	75	79	76	72	98	90	65	30.03	29.93	0.05	93
1	2012-09-25	2012-09-23	12	39	OP	31	6288	62.88	n	0	0	0	88	80	74	76	73	71	96	82	59	30.02	29.94	0.02	78
1	2012-09-27	2012-09-23	12	39	OP	63	6395	63.95	n	0	0	0	90	83	75	79	76	72	98	90	65	30.03	29.93	0.05	93
1	2012-09-27	2012-09-23	12	39	OP	58	6532	65.32	n	0	0	0	90	83	75	79	76	72	98	90	65	30.03	29.93	0.05	93
1	2012-09-27	2012-09-23	12	39	OP	59	6566	65.66	n	0	0	0	90	83	75	79	76	72	98	90	65	30.03	29.93	0.05	93
1	2012-09-27	2012-09-23	12	39	OP	57	6616	66.16	n	0	0	0	90	83	75	79	76	72	98	90	65	30.03	29.93	0.05	93
1	2012-09-25	2012-09-23	12	39	OP	21	6680	66.8	n	0	0	0	88	80	74	76	73	71	96	82	59	30.02	29.94	0.02	78
1	2012-09-25	2012-09-23	12	39	OP	1	6765	67.65	n	0	0	0	88	80	74	76	73	71	96	82	59	30.02	29.94	0.02	78
1	2012-09-25	2012-09-23	12	39	OP	6	6845	68.45	n	0	0	0	88	80	74	76	73	71	96	82	59	30.02	29.94	0.02	78
1	2012-09-25	2012-09-23	12	39	OP	19	7208	72.08	n	0	0	0	88	80	74	76	73	71	96	82	59	30.02	29.94	0.02	78
1	2012-09-27	2012-09-23	12	39	OP	55	7286	72.86	n	0	0	0	90	83	75	79	76	72	98	90	65	30.03	29.93	0.05	93
1	2012-09-27	2012-09-23	12	39	OP	56	7416	74.16	n	0	0	0	90	83	75	79	76	72	98	90	65	30.03	29.93	0.05	93
1	2012-09-27	2012-09-23	12	39	OP	54	7688	76.88	n	0	0	0	90	83	75	79	76	72	98	90	65	30.03	29.93	0.05	93
1	2012-09-26	2012-09-23	12	39	NP	53	8005	80.05	n	0	0	0	90	83	75	79	76	72	98	90	65	30.03	29.93	0.05	86
1	2012-10-04	2012-09-30	12	40	OP	69	3414	34.14	n	0	0	0	90	82	77	80	77	75	99	86	66	30.1	30.01	0.18	83
1	2012-10-02	2012-09-30	12	40	OP	32	4203	42.03	n	0	0	0	88	81	74	79	76	73	100	94	69	30.02	29.82	1.28	95
1	2012-10-04	2012-09-30	12	40	OP	68	4334	43.34	n	0	0	0	90	82	77	80	77	75	99	86	66	30.1	30.01	0.18	83
1	2012-10-02	2012-09-30	12	40	OP	29	4513	45.13	n	0	0	0	88	81	74	79	76	73	100	94	69	30.02	29.82	1.28	95
1	2012-10-02	2012-09-30	12	40	OP	33	4516	45.16	n	0	0	0	88	81	74	79	76	73	100	94	69	30.02	29.82	1.28	95
1	2012-10-04	2012-09-30	12	40	OP	66	4532	45.32	n	0	0	0	90	82	77	80	77	75	99	86	66	30.1	30.01	0.18	83
1	2012-10-02	2012-09-30	12	40	OP	26	4555	45.55	n	0	0	0	88	81	74	79	76	73	100	94	69	30.02	29.82	1.28	95
1	2012-10-04	2012-09-30	12	40	OP	67	4622	46.22	n	0	0	0	90	82	77	80	77	75	99	86	66	30.1	30.01	0.18	83
1	2012-10-02	2012-09-30	12	40	OP	19	4717	47.17	n	0	0	0	88	81	74	79	76	73	100	94	69	30.02	29.82	1.28	95
1	2012-10-04	2012-09-30	12	40	OP	63	4754	47.54	n	0	0	0	90	82	77	80	77	75	99	86	66	30.1	30.01	0.18	83
1	2012-10-04	2012-09-30	12	40	OP	64	4767	47.67	n	0	0	0	90	82	77	80	77	75	99	86	66	30.1	30.01	0.18	83
1	2012-10-02	2012-09-30	12	40	OP	25	4789	47.89	n	0	0	0	88	81	74	79	76	73	100	94	69	30.02	29.82	1.28	95
1	2012-10-04	2012-09-30	12	40	OP	65	4840	48.4	n	0	0	0	90	82	77	80	77	75	99	86	66	30.1	30.01	0.18	83
1	2012-10-02	2012-09-30	12	40	OP	31	4866	48.66	n	0	0	0	88	81	74	79	76	73	100	94	69	30.02	29.82	1.28	95
1	2012-10-02	2012-09-30	12	40	OP	23	4916	49.16	n	0	0	0	88	81	74	79	76	73	100	94	69	30.02	29.82	1.28	95
1	2012-10-04	2012-09-30	12	40	OP	62	4927	49.27	n	0	0	0	90	82	77	80	77	75	99	86	66	30.1	30.01	0.18	83
1	2012-10-02	2012-09-30	12	40	OP	27	5017	50.17	n	0	0	0	88	81	74	79	76	73	100	94	69	30.02	29.82	1.28	95
1	2012-10-02	2012-09-30	12	40	OP	28	5021	50.21	n	0	0	0	88	81	74	79	76	73	100	94	69	30.02	29.82	1.28	95
1	2012-10-04	2012-09-30	12	40	OP	61	5086	50.86	n	0	0	0	90	82	77	80	77	75	99	86	66	30.1	30.01	0.18	83
1	2012-10-04	2012-09-30	12	40	OP	59	5227	52.27	n	0	0	0	90	82	77	80	77	75	99	86	66	30.1	30.01	0.18	83
1	2012-10-04	2012-09-30	12	40	OP	60	5265	52.65	n	0	0	0	90	82	77	80	77	75	99	86	66	30.1	30.01	0.18	83
1	2012-10-04	2012-09-30	12	40	OP	57	5289	52.89	n	0	0	0	90	82	77	80	77	75	99	86	66	30.1	30.01	0.18	83
1	2012-10-04	2012-09-30	12	40	OP	58	5341	53.41	n	0	0	0	90	82	77	80	77	75	99	86	66	30.1	30.01	0.18	83
1	2012-10-02	2012-09-30	12	40	OP	24	5410	54.1	n	0	0	0	88	81	74	79	76	73	100	94	69	30.02	29.82	1.28	95
1	2012-10-02	2012-09-30	12	40	OP	6	5424	54.24	n	0	0	0	88	81	74	79	76	73	100	94	69	30.02	29.82	1.28	95
1	2012-10-02	2012-09-30	12	40	OP	17	5435	54.35	n	0	0	0	88	81	74	79	76	73	100	94	69	30.02	29.82	1.28	95
1	2012-10-04	2012-09-30	12	40	OP	56	5570	55.7	n	0	0	0	90	82	77	80	77	75	99	86	66	30.1	30.01	0.18	83
1	2012-10-04	2012-09-30	12	40	OP	55	5619	56.19	n	0	0	0	90	82	77	80	77	75	99	86	66	30.1	30.01	0.18	83
1	2012-10-02	2012-09-30	12	40	OP	15	5639	56.39	n	0	0	0	88	81	74	79	76	73	100	94	69	30.02	29.82	1.28	95
1	2012-10-02	2012-09-30	12	40	OP	13	5657	56.57	n	0	0	0	88	81	74	79	76	73	100	94	69	30.02	29.82	1.28	95
1	2012-10-02	2012-09-30	12	40	OP	21	5702	57.02	n	0	0	0	88	81	74	79	76	73	100	94	69	30.02	29.82	1.28	95
1	2012-10-02	2012-09-30	12	40	OP	30	5709	57.09	n	0	0	0	88	81	74	79	76	73	100	94	69	30.02	29.82	1.28	95
1	2012-10-02	2012-09-30	12	40	OP	20	5716	57.16	n	0	0	0	88	81	74	79	76	73	100	94	69	30.02	29.82	1.28	95
1	2012-10-02	2012-09-30	12	40	OP	7	5749	57.49	n	0	0	0	88	81	74	79	76	73	100	94	69	30.02	29.82	1.28	95
1	2012-10-04	2012-09-30	12	40	OP	52	5825	58.25	n	0	0	0	90	82	77	80	77	75	99	86	66	30.1	30.01	0.18	83
1	2012-10-02	2012-09-30	12	40	OP	18	5898	58.98	n	0	0	0	88	81	74	79	76	73	100	94	69	30.02	29.82	1.28	95
1	2012-10-02	2012-09-30	12	40	OP	22	5913	59.13	n	0	0	0	88	81	74	79	76	73	100	94	69	30.02	29.82	1.28	95
1	2012-10-04	2012-09-30	12	40	OP	50	5946	59.46	n	0	0	0	90	82	77	80	77	75	99	86	66	30.1	30.01	0.18	83
1	2012-10-04	2012-09-30	12	40	OP	46	5966	59.66	n	0	0	0	90	82	77	80	77	75	99	86	66	30.1	30.01	0.18	83
1	2012-10-02	2012-09-30	12	40	OP	5	5982	59.82	n	0	0	0	88	81	74	79	76	73	100	94	69	30.02	29.82	1.28	95
1	2012-10-04	2012-09-30	12	40	OP	49	5991	59.91	n	0	0	0	90	82	77	80	77	75	99	86	66	30.1	30.01	0.18	83
1	2012-10-04	2012-09-30	12	40	OP	54	5999	59.99	n	0	0	0	90	82	77	80	77	75	99	86	66	30.1	30.01	0.18	83
1	2012-10-04	2012-09-30	12	40	NP	35	6100	61	n	0	0	0	90	82	77	80	77	75	99	86	66	30.1	30.01	0.18	83
1	2012-10-04	2012-09-30	12	40	OP	47	6123	61.23	n	0	0	0	90	82	77	80	77	75	99	86	66	30.1	30.01	0.18	83
1	2012-10-04	2012-09-30	12	40	OP	43	6214	62.14	n	0	0	0	90	82	77	80	77	75	99	86	66	30.1	30.01	0.18	83
1	2012-10-04	2012-09-30	12	40	OP	44	6230	62.3	n	0	0	0	90	82	77	80	77	75	99	86	66	30.1	30.01	0.18	83
1	2012-10-04	2012-09-30	12	40	OP	42	6257	62.57	n	0	0	0	90	82	77	80	77	75	99	86	66	30.1	30.01	0.18	83
1	2012-10-04	2012-09-30	12	40	OP	51	6262	62.62	n	0	0	0	90	82	77	80	77	75	99	86	66	30.1	30.01	0.18	83
1	2012-10-04	2012-09-30	12	40	OP	48	6300	63	n	0	0	0	90	82	77	80	77	75	99	86	66	30.1	30.01	0.18	83
1	2012-10-04	2012-09-30	12	40	OP	45	6354	63.54	n	0	0	0	90	82	77	80	77	75	99	86	66	30.1	30.01	0.18	83
1	2012-10-02	2012-09-30	12	40	OP	14	6454	64.54	n	0	0	0	88	81	74	79	76	73	100	94	69	30.02	29.82	1.28	95
1	2012-10-04	2012-09-30	12	40	OP	40	6491	64.91	n	0	0	0	90	82	77	80	77	75	99	86	66	30.1	30.01	0.18	83
1	2012-10-04	2012-09-30	12	40	OP	41	6575	65.75	n	0	0	0	90	82	77	80	77	75	99	86	66	30.1	30.01	0.18	83
1	2012-10-02	2012-09-30	12	40	OP	2	6584	65.84	n	0	0	0	88	81	74	79	76	73	100	94	69	30.02	29.82	1.28	95
1	2012-10-04	2012-09-30	12	40	OP	39	6640	66.4	n	0	0	0	90	82	77	80	77	75	99	86	66	30.1	30.01	0.18	83
1	2012-10-02	2012-09-30	12	40	OP	11	6646	66.46	n	0	0	0	88	81	74	79	76	73	100	94	69	30.02	29.82	1.28	95
1	2012-10-02	2012-09-30	12	40	OP	12	6717	67.17	n	0	0	0	88	81	74	79	76	73	100	94	69	30.02	29.82	1.28	95
1	2012-10-02	2012-09-30	12	40	OP	1	6767	67.67	n	0	0	0	88	81	74	79	76	73	100	94	69	30.02	29.82	1.28	95
1	2012-10-02	2012-09-30	12	40	OP	10	6921	69.21	n	0	0	0	88	81	74	79	76	73	100	94	69	30.02	29.82	1.28	95
1	2012-10-04	2012-09-30	12	40	OP	38	6982	69.82	n	0	0	0	90	82	77	80	77	75	99	86	66	30.1	30.01	0.18	83
1	2012-10-02	2012-09-30	12	40	OP	4	7137	71.37	n	0	0	0	88	81	74	79	76	73	100	94	69	30.02	29.82	1.28	95
1	2012-10-04	2012-09-30	12	40	OP	37	7263	72.63	n	0	0	0	90	82	77	80	77	75	99	86	66	30.1	30.01	0.18	83
1	2012-10-02	2012-09-30	12	40	OP	9	7295	72.95	n	0	0	0	88	81	74	79	76	73	100	94	69	30.02	29.82	1.28	95
1	2012-10-02	2012-09-30	12	40	OP	8	7303	73.03	n	0	0	0	88	81	74	79	76	73	100	94	69	30.02	29.82	1.28	95
1	2012-10-02	2012-09-30	12	40	OP	3	7707	77.07	n	0	0	0	88	81	74	79	76	73	100	94	69	30.02	29.82	1.28	95
1	2012-10-02	2012-09-30	12	40	OP	16	7739	77.39	n	0	0	0	88	81	74	79	76	73	100	94	69	30.02	29.82	1.28	95
1	2012-10-13	2012-10-07	12	41	OP	129	3181	31.81	n	0	0	0	85	77	71	76	68	-100	98	74	55	30.04	29.96	0.12	6
1	2012-10-13	2012-10-07	12	41	OP	128	3543	35.43	n	0	0	0	85	77	71	76	68	-100	98	74	55	30.04	29.96	0.12	6
1	2012-10-13	2012-10-07	12	41	OP	127	3562	35.62	n	0	0	0	85	77	71	76	68	-100	98	74	55	30.04	29.96	0.12	6
1	2012-10-13	2012-10-07	12	41	OP	126	3706	37.06	n	0	0	0	85	77	71	76	68	-100	98	74	55	30.04	29.96	0.12	6
1	2012-10-13	2012-10-07	12	41	OP	123	4011	40.11	n	0	0	0	85	77	71	76	68	-100	98	74	55	30.04	29.96	0.12	6
1	2012-10-13	2012-10-07	12	41	OP	125	4029	40.29	n	0	0	0	85	77	71	76	68	-100	98	74	55	30.04	29.96	0.12	6
1	2012-10-13	2012-10-07	12	41	OP	120	4055	40.55	n	0	0	0	85	77	71	76	68	-100	98	74	55	30.04	29.96	0.12	6
1	2012-10-09	2012-10-07	12	41	OP	60	4078	40.78	n	0	0	0	90	82	75	81	76	72	100	84	61	29.97	29.9	0.03	38
1	2012-10-09	2012-10-07	12	41	OP	61	4174	41.74	n	0	0	0	90	82	75	81	76	72	100	84	61	29.97	29.9	0.03	38
1	2012-10-13	2012-10-07	12	41	OP	124	4183	41.83	n	0	0	0	85	77	71	76	68	-100	98	74	55	30.04	29.96	0.12	6
1	2012-10-13	2012-10-07	12	41	OP	121	4345	43.45	n	0	0	0	85	77	71	76	68	-100	98	74	55	30.04	29.96	0.12	6
1	2012-10-13	2012-10-07	12	41	OP	119	4362	43.62	n	0	0	0	85	77	71	76	68	-100	98	74	55	30.04	29.96	0.12	6
1	2012-10-09	2012-10-07	12	41	OP	62	4370	43.7	n	0	0	0	90	82	75	81	76	72	100	84	61	29.97	29.9	0.03	38
1	2012-10-09	2012-10-07	12	41	OP	57	4419	44.19	n	0	0	0	90	82	75	81	76	72	100	84	61	29.97	29.9	0.03	38
1	2012-10-09	2012-10-07	12	41	OP	58	4436	44.36	n	0	0	0	90	82	75	81	76	72	100	84	61	29.97	29.9	0.03	38
1	2012-10-11	2012-10-07	12	41	OP	88	4473	44.73	n	0	0	0	86	82	76	74	68	66	92	63	53	30.06	29.99	0	20
1	2012-10-09	2012-10-07	12	41	OP	59	4478	44.78	n	0	0	0	90	82	75	81	76	72	100	84	61	29.97	29.9	0.03	38
1	2012-10-13	2012-10-07	12	41	OP	118	4479	44.79	n	0	0	0	85	77	71	76	68	-100	98	74	55	30.04	29.96	0.12	6
1	2012-10-09	2012-10-07	12	41	OP	56	4506	45.06	n	0	0	0	90	82	75	81	76	72	100	84	61	29.97	29.9	0.03	38
1	2012-10-11	2012-10-07	12	41	OP	87	4510	45.1	n	0	0	0	86	82	76	74	68	66	92	63	53	30.06	29.99	0	20
1	2012-10-13	2012-10-07	12	41	OP	116	4598	45.98	n	0	0	0	85	77	71	76	68	-100	98	74	55	30.04	29.96	0.12	6
1	2012-10-09	2012-10-07	12	41	OP	54	4661	46.61	n	0	0	0	90	82	75	81	76	72	100	84	61	29.97	29.9	0.03	38
1	2012-10-13	2012-10-07	12	41	OP	122	4735	47.35	n	0	0	0	85	77	71	76	68	-100	98	74	55	30.04	29.96	0.12	6
1	2012-10-09	2012-10-07	12	41	OP	63	4738	47.38	n	0	0	0	90	82	75	81	76	72	100	84	61	29.97	29.9	0.03	38
1	2012-10-09	2012-10-07	12	41	OP	55	4810	48.1	n	0	0	0	90	82	75	81	76	72	100	84	61	29.97	29.9	0.03	38
1	2012-10-09	2012-10-07	12	41	OP	52	4814	48.14	n	0	0	0	90	82	75	81	76	72	100	84	61	29.97	29.9	0.03	38
1	2012-10-13	2012-10-07	12	41	OP	115	4868	48.68	n	0	0	0	85	77	71	76	68	-100	98	74	55	30.04	29.96	0.12	6
1	2012-10-13	2012-10-07	12	41	OP	105	4918	49.18	n	0	0	0	85	77	71	76	68	-100	98	74	55	30.04	29.96	0.12	6
1	2012-10-13	2012-10-07	12	41	OP	117	4918	49.18	n	0	0	0	85	77	71	76	68	-100	98	74	55	30.04	29.96	0.12	6
1	2012-10-13	2012-10-07	12	41	OP	112	4965	49.65	n	0	0	0	85	77	71	76	68	-100	98	74	55	30.04	29.96	0.12	6
1	2012-10-13	2012-10-07	12	41	OP	108	4977	49.77	n	0	0	0	85	77	71	76	68	-100	98	74	55	30.04	29.96	0.12	6
1	2012-10-09	2012-10-07	12	41	OP	53	4991	49.91	n	0	0	0	90	82	75	81	76	72	100	84	61	29.97	29.9	0.03	38
1	2012-10-13	2012-10-07	12	41	OP	113	4994	49.94	n	0	0	0	85	77	71	76	68	-100	98	74	55	30.04	29.96	0.12	6
1	2012-10-13	2012-10-07	12	41	OP	114	5002	50.02	n	0	0	0	85	77	71	76	68	-100	98	74	55	30.04	29.96	0.12	6
1	2012-10-13	2012-10-07	12	41	OP	106	5012	50.12	n	0	0	0	85	77	71	76	68	-100	98	74	55	30.04	29.96	0.12	6
1	2012-10-10	2012-10-07	12	41	OP	72	5048	50.48	n	0	0	0	87	79	75	79	76	73	97	90	69	29.98	29.92	0.23	29
1	2012-10-13	2012-10-07	12	41	OP	102	5061	50.61	n	0	0	0	85	77	71	76	68	-100	98	74	55	30.04	29.96	0.12	6
1	2012-10-13	2012-10-07	12	41	OP	111	5088	50.88	n	0	0	0	85	77	71	76	68	-100	98	74	55	30.04	29.96	0.12	6
1	2012-10-11	2012-10-07	12	41	OP	83	5088	50.88	n	0	0	0	86	82	76	74	68	66	92	63	53	30.06	29.99	0	20
1	2012-10-09	2012-10-07	12	41	OP	37	5114	51.14	n	0	0	0	90	82	75	81	76	72	100	84	61	29.97	29.9	0.03	38
1	2012-10-09	2012-10-07	12	41	OP	40	5121	51.21	n	0	0	0	90	82	75	81	76	72	100	84	61	29.97	29.9	0.03	38
1	2012-10-09	2012-10-07	12	41	OP	47	5133	51.33	n	0	0	0	90	82	75	81	76	72	100	84	61	29.97	29.9	0.03	38
1	2012-10-09	2012-10-07	12	41	OP	39	5207	52.07	n	0	0	0	90	82	75	81	76	72	100	84	61	29.97	29.9	0.03	38
1	2012-10-09	2012-10-07	12	41	OP	31	5209	52.09	n	0	0	0	90	82	75	81	76	72	100	84	61	29.97	29.9	0.03	38
1	2012-10-11	2012-10-07	12	41	OP	85	5216	52.16	n	0	0	0	86	82	76	74	68	66	92	63	53	30.06	29.99	0	20
1	2012-10-09	2012-10-07	12	41	OP	49	5216	52.16	n	0	0	0	90	82	75	81	76	72	100	84	61	29.97	29.9	0.03	38
1	2012-10-11	2012-10-07	12	41	OP	86	5250	52.5	n	0	0	0	86	82	76	74	68	66	92	63	53	30.06	29.99	0	20
1	2012-10-09	2012-10-07	12	41	OP	44	5262	52.62	n	0	0	0	90	82	75	81	76	72	100	84	61	29.97	29.9	0.03	38
1	2012-10-13	2012-10-07	12	41	OP	98	5275	52.75	n	0	0	0	85	77	71	76	68	-100	98	74	55	30.04	29.96	0.12	6
1	2012-10-10	2012-10-07	12	41	OP	73	5293	52.93	n	0	0	0	87	79	75	79	76	73	97	90	69	29.98	29.92	0.23	29
1	2012-10-09	2012-10-07	12	41	OP	50	5309	53.09	n	0	0	0	90	82	75	81	76	72	100	84	61	29.97	29.9	0.03	38
1	2012-10-09	2012-10-07	12	41	OP	51	5329	53.29	n	0	0	0	90	82	75	81	76	72	100	84	61	29.97	29.9	0.03	38
1	2012-10-13	2012-10-07	12	41	OP	109	5332	53.32	y	8	8	0	85	77	71	76	68	-100	98	74	55	30.04	29.96	0.12	6
1	2012-10-09	2012-10-07	12	41	OP	43	5336	53.36	n	0	0	0	90	82	75	81	76	72	100	84	61	29.97	29.9	0.03	38
1	2012-10-13	2012-10-07	12	41	OP	101	5338	53.38	n	0	0	0	85	77	71	76	68	-100	98	74	55	30.04	29.96	0.12	6
1	2012-10-09	2012-10-07	12	41	OP	34	5340	53.4	n	0	0	0	90	82	75	81	76	72	100	84	61	29.97	29.9	0.03	38
1	2012-10-11	2012-10-07	12	41	OP	84	5364	53.64	n	0	0	0	86	82	76	74	68	66	92	63	53	30.06	29.99	0	20
1	2012-10-10	2012-10-07	12	41	OP	70	5381	53.81	n	0	0	0	87	79	75	79	76	73	97	90	69	29.98	29.92	0.23	29
1	2012-10-13	2012-10-07	12	41	OP	100	5388	53.88	n	0	0	0	85	77	71	76	68	-100	98	74	55	30.04	29.96	0.12	6
1	2012-10-09	2012-10-07	12	41	OP	46	5424	54.24	n	0	0	0	90	82	75	81	76	72	100	84	61	29.97	29.9	0.03	38
1	2012-10-09	2012-10-07	12	41	OP	48	5450	54.5	n	0	0	0	90	82	75	81	76	72	100	84	61	29.97	29.9	0.03	38
1	2012-10-09	2012-10-07	12	41	OP	41	5470	54.7	n	0	0	0	90	82	75	81	76	72	100	84	61	29.97	29.9	0.03	38
1	2012-10-09	2012-10-07	12	41	OP	42	5474	54.74	n	0	0	0	90	82	75	81	76	72	100	84	61	29.97	29.9	0.03	38
1	2012-10-09	2012-10-07	12	41	OP	45	5476	54.76	n	0	0	0	90	82	75	81	76	72	100	84	61	29.97	29.9	0.03	38
1	2012-10-09	2012-10-07	12	41	OP	32	5485	54.85	n	0	0	0	90	82	75	81	76	72	100	84	61	29.97	29.9	0.03	38
1	2012-10-11	2012-10-07	12	41	OP	82	5499	54.99	n	0	0	0	86	82	76	74	68	66	92	63	53	30.06	29.99	0	20
1	2012-10-13	2012-10-07	12	41	OP	110	5512	55.12	n	0	0	0	85	77	71	76	68	-100	98	74	55	30.04	29.96	0.12	6
1	2012-10-13	2012-10-07	12	41	OP	99	5518	55.18	n	0	0	0	85	77	71	76	68	-100	98	74	55	30.04	29.96	0.12	6
1	2012-10-09	2012-10-07	12	41	OP	36	5537	55.37	n	0	0	0	90	82	75	81	76	72	100	84	61	29.97	29.9	0.03	38
1	2012-10-09	2012-10-07	12	41	OP	38	5555	55.55	n	0	0	0	90	82	75	81	76	72	100	84	61	29.97	29.9	0.03	38
1	2012-10-13	2012-10-07	12	41	OP	104	5581	55.81	n	0	0	0	85	77	71	76	68	-100	98	74	55	30.04	29.96	0.12	6
1	2012-10-09	2012-10-07	12	41	OP	33	5611	56.11	n	0	0	0	90	82	75	81	76	72	100	84	61	29.97	29.9	0.03	38
1	2012-10-13	2012-10-07	12	41	OP	107	5653	56.53	n	0	0	0	85	77	71	76	68	-100	98	74	55	30.04	29.96	0.12	6
1	2012-10-09	2012-10-07	12	41	OP	29	5716	57.16	n	0	0	0	90	82	75	81	76	72	100	84	61	29.97	29.9	0.03	38
1	2012-10-10	2012-10-07	12	41	OP	71	5760	57.6	n	0	0	0	87	79	75	79	76	73	97	90	69	29.98	29.92	0.23	29
1	2012-10-09	2012-10-07	12	41	OP	35	5803	58.03	n	0	0	0	90	82	75	81	76	72	100	84	61	29.97	29.9	0.03	38
1	2012-10-09	2012-10-07	12	41	OP	26	5829	58.29	n	0	0	0	90	82	75	81	76	72	100	84	61	29.97	29.9	0.03	38
1	2012-10-13	2012-10-07	12	41	OP	96	5857	58.57	n	0	0	0	85	77	71	76	68	-100	98	74	55	30.04	29.96	0.12	6
1	2012-10-11	2012-10-07	12	41	OP	80	5928	59.28	n	0	0	0	86	82	76	74	68	66	92	63	53	30.06	29.99	0	20
1	2012-10-09	2012-10-07	12	41	OP	25	5976	59.76	n	0	0	0	90	82	75	81	76	72	100	84	61	29.97	29.9	0.03	38
1	2012-10-11	2012-10-07	12	41	OP	81	6027	60.27	n	0	0	0	86	82	76	74	68	66	92	63	53	30.06	29.99	0	20
1	2012-10-09	2012-10-07	12	41	OP	30	6034	60.34	n	0	0	0	90	82	75	81	76	72	100	84	61	29.97	29.9	0.03	38
1	2012-10-10	2012-10-07	12	41	OP	66	6115	61.15	n	0	0	0	87	79	75	79	76	73	97	90	69	29.98	29.92	0.23	29
1	2012-10-10	2012-10-07	12	41	OP	69	6144	61.44	n	0	0	0	87	79	75	79	76	73	97	90	69	29.98	29.92	0.23	29
1	2012-10-13	2012-10-07	12	41	OP	95	6147	61.47	n	0	0	0	85	77	71	76	68	-100	98	74	55	30.04	29.96	0.12	6
1	2012-10-11	2012-10-07	12	41	OP	79	6150	61.5	n	0	0	0	86	82	76	74	68	66	92	63	53	30.06	29.99	0	20
1	2012-10-09	2012-10-07	12	41	OP	23	6156	61.56	n	0	0	0	90	82	75	81	76	72	100	84	61	29.97	29.9	0.03	38
1	2012-10-13	2012-10-07	12	41	OP	103	6158	61.58	n	0	0	0	85	77	71	76	68	-100	98	74	55	30.04	29.96	0.12	6
1	2012-10-09	2012-10-07	12	41	OP	22	6161	61.61	n	0	0	0	90	82	75	81	76	72	100	84	61	29.97	29.9	0.03	38
1	2012-10-09	2012-10-07	12	41	OP	24	6240	62.4	n	0	0	0	90	82	75	81	76	72	100	84	61	29.97	29.9	0.03	38
1	2012-10-09	2012-10-07	12	41	OP	28	6263	62.63	n	0	0	0	90	82	75	81	76	72	100	84	61	29.97	29.9	0.03	38
1	2012-10-09	2012-10-07	12	41	OP	14	6274	62.74	n	0	0	0	90	82	75	81	76	72	100	84	61	29.97	29.9	0.03	38
1	2012-10-10	2012-10-07	12	41	OP	67	6343	63.43	n	0	0	0	87	79	75	79	76	73	97	90	69	29.98	29.92	0.23	29
1	2012-10-09	2012-10-07	12	41	OP	18	6485	64.85	n	0	0	0	90	82	75	81	76	72	100	84	61	29.97	29.9	0.03	38
1	2012-10-09	2012-10-07	12	41	OP	21	6492	64.92	n	0	0	0	90	82	75	81	76	72	100	84	61	29.97	29.9	0.03	38
1	2012-10-09	2012-10-07	12	41	OP	27	6548	65.48	n	0	0	0	90	82	75	81	76	72	100	84	61	29.97	29.9	0.03	38
1	2012-10-13	2012-10-07	12	41	OP	97	6567	65.67	y	98	98	0	85	77	71	76	68	-100	98	74	55	30.04	29.96	0.12	6
1	2012-10-09	2012-10-07	12	41	OP	17	6587	65.87	n	0	0	0	90	82	75	81	76	72	100	84	61	29.97	29.9	0.03	38
1	2012-10-10	2012-10-07	12	41	OP	68	6605	66.05	n	0	0	0	87	79	75	79	76	73	97	90	69	29.98	29.92	0.23	29
1	2012-10-13	2012-10-07	12	41	OP	93	6747	67.47	n	0	0	0	85	77	71	76	68	-100	98	74	55	30.04	29.96	0.12	6
1	2012-10-09	2012-10-07	12	41	OP	19	6772	67.72	n	0	0	0	90	82	75	81	76	72	100	84	61	29.97	29.9	0.03	38
1	2012-10-09	2012-10-07	12	41	OP	20	6850	68.5	n	0	0	0	90	82	75	81	76	72	100	84	61	29.97	29.9	0.03	38
1	2012-10-11	2012-10-07	12	41	OP	77	6890	68.9	n	0	0	0	86	82	76	74	68	66	92	63	53	30.06	29.99	0	20
1	2012-10-10	2012-10-07	12	41	OP	65	6934	69.34	n	0	0	0	87	79	75	79	76	73	97	90	69	29.98	29.92	0.23	29
1	2012-10-09	2012-10-07	12	41	OP	12	6936	69.36	n	0	0	0	90	82	75	81	76	72	100	84	61	29.97	29.9	0.03	38
1	2012-10-13	2012-10-07	12	41	OP	91	6946	69.46	n	0	0	0	85	77	71	76	68	-100	98	74	55	30.04	29.96	0.12	6
1	2012-10-11	2012-10-07	12	41	OP	76	6949	69.49	n	0	0	0	86	82	76	74	68	66	92	63	53	30.06	29.99	0	20
1	2012-10-09	2012-10-07	12	41	OP	10	7136	71.36	n	0	0	0	90	82	75	81	76	72	100	84	61	29.97	29.9	0.03	38
1	2012-10-11	2012-10-07	12	41	OP	78	7178	71.78	n	0	0	0	86	82	76	74	68	66	92	63	53	30.06	29.99	0	20
1	2012-10-13	2012-10-07	12	41	OP	92	7206	72.06	n	0	0	0	85	77	71	76	68	-100	98	74	55	30.04	29.96	0.12	6
1	2012-10-13	2012-10-07	12	41	OP	94	7226	72.26	n	0	0	0	85	77	71	76	68	-100	98	74	55	30.04	29.96	0.12	6
1	2012-10-09	2012-10-07	12	41	OP	6	7263	72.63	n	0	0	0	90	82	75	81	76	72	100	84	61	29.97	29.9	0.03	38
1	2012-10-09	2012-10-07	12	41	OP	15	7275	72.75	n	0	0	0	90	82	75	81	76	72	100	84	61	29.97	29.9	0.03	38
1	2012-10-11	2012-10-07	12	41	OP	74	7281	72.81	n	0	0	0	86	82	76	74	68	66	92	63	53	30.06	29.99	0	20
1	2012-10-09	2012-10-07	12	41	OP	16	7396	73.96	y	185	185	0	90	82	75	81	76	72	100	84	61	29.97	29.9	0.03	38
1	2012-10-09	2012-10-07	12	41	OP	9	7398	73.98	n	0	0	0	90	82	75	81	76	72	100	84	61	29.97	29.9	0.03	38
1	2012-10-13	2012-10-07	12	41	OP	89	7403	74.03	n	0	0	0	85	77	71	76	68	-100	98	74	55	30.04	29.96	0.12	6
1	2012-10-09	2012-10-07	12	41	OP	7	7405	74.05	n	0	0	0	90	82	75	81	76	72	100	84	61	29.97	29.9	0.03	38
1	2012-10-09	2012-10-07	12	41	OP	1	7504	75.04	n	0	0	0	90	82	75	81	76	72	100	84	61	29.97	29.9	0.03	38
1	2012-10-09	2012-10-07	12	41	OP	3	7507	75.07	n	0	0	0	90	82	75	81	76	72	100	84	61	29.97	29.9	0.03	38
1	2012-10-09	2012-10-07	12	41	OP	11	7514	75.14	n	0	0	0	90	82	75	81	76	72	100	84	61	29.97	29.9	0.03	38
1	2012-10-09	2012-10-07	12	41	OP	13	7553	75.53	n	0	0	0	90	82	75	81	76	72	100	84	61	29.97	29.9	0.03	38
1	2012-10-13	2012-10-07	12	41	OP	90	7588	75.88	n	0	0	0	85	77	71	76	68	-100	98	74	55	30.04	29.96	0.12	6
1	2012-10-11	2012-10-07	12	41	OP	75	7716	77.16	n	0	0	0	86	82	76	74	68	66	92	63	53	30.06	29.99	0	20
1	2012-10-09	2012-10-07	12	41	OP	8	7802	78.02	n	0	0	0	90	82	75	81	76	72	100	84	61	29.97	29.9	0.03	38
1	2012-10-09	2012-10-07	12	41	OP	2	7867	78.67	n	0	0	0	90	82	75	81	76	72	100	84	61	29.97	29.9	0.03	38
1	2012-10-09	2012-10-07	12	41	OP	4	8102	81.02	n	0	0	0	90	82	75	81	76	72	100	84	61	29.97	29.9	0.03	38
1	2012-10-09	2012-10-07	12	41	OP	5	8349	83.49	n	0	0	0	90	82	75	81	76	72	100	84	61	29.97	29.9	0.03	38
1	2012-10-16	2012-10-14	12	42	OP	28	3454	34.54	n	0	0	0	89	79	73	75	73	70	98	82	56	29.79	29.72	0.01	1
1	2012-10-16	2012-10-14	12	42	OP	24	4246	42.46	n	0	0	0	89	79	73	75	73	70	98	82	56	29.79	29.72	0.01	1
1	2012-10-16	2012-10-14	12	42	OP	27	4250	42.5	n	0	0	0	89	79	73	75	73	70	98	82	56	29.79	29.72	0.01	1
1	2012-10-16	2012-10-14	12	42	OP	21	4388	43.88	n	0	0	0	89	79	73	75	73	70	98	82	56	29.79	29.72	0.01	1
1	2012-10-16	2012-10-14	12	42	OP	25	4565	45.65	n	0	0	0	89	79	73	75	73	70	98	82	56	29.79	29.72	0.01	1
1	2012-10-18	2012-10-14	12	42	OP	56	4700	47	n	0	0	0	89	80	74	79	75	72	99	86	63	29.84	29.75	0.14	13
1	2012-10-16	2012-10-14	12	42	OP	26	4761	47.61	n	0	0	0	89	79	73	75	73	70	98	82	56	29.79	29.72	0.01	1
1	2012-10-16	2012-10-14	12	42	OP	22	4838	48.38	n	0	0	0	89	79	73	75	73	70	98	82	56	29.79	29.72	0.01	1
1	2012-10-16	2012-10-14	12	42	OP	23	4864	48.64	n	0	0	0	89	79	73	75	73	70	98	82	56	29.79	29.72	0.01	1
1	2012-10-16	2012-10-14	12	42	OP	19	4874	48.74	n	0	0	0	89	79	73	75	73	70	98	82	56	29.79	29.72	0.01	1
1	2012-10-16	2012-10-14	12	42	OP	17	5112	51.12	n	0	0	0	89	79	73	75	73	70	98	82	56	29.79	29.72	0.01	1
1	2012-10-16	2012-10-14	12	42	OP	16	5166	51.66	n	0	0	0	89	79	73	75	73	70	98	82	56	29.79	29.72	0.01	1
1	2012-10-18	2012-10-14	12	42	OP	62	5253	52.53	n	0	0	0	89	80	74	79	75	72	99	86	63	29.84	29.75	0.14	13
1	2012-10-18	2012-10-14	12	42	OP	57	5280	52.8	n	0	0	0	89	80	74	79	75	72	99	86	63	29.84	29.75	0.14	13
1	2012-10-18	2012-10-14	12	42	OP	60	5282	52.82	n	0	0	0	89	80	74	79	75	72	99	86	63	29.84	29.75	0.14	13
1	2012-10-18	2012-10-14	12	42	OP	39	5314	53.14	n	0	0	0	89	80	74	79	75	72	99	86	63	29.84	29.75	0.14	13
1	2012-10-16	2012-10-14	12	42	OP	20	5354	53.54	n	0	0	0	89	79	73	75	73	70	98	82	56	29.79	29.72	0.01	1
1	2012-10-18	2012-10-14	12	42	OP	49	5364	53.64	n	0	0	0	89	80	74	79	75	72	99	86	63	29.84	29.75	0.14	13
1	2012-10-18	2012-10-14	12	42	OP	65	5370	53.7	n	0	0	0	89	80	74	79	75	72	99	86	63	29.84	29.75	0.14	13
1	2012-10-18	2012-10-14	12	42	OP	55	5378	53.78	n	0	0	0	89	80	74	79	75	72	99	86	63	29.84	29.75	0.14	13
1	2012-10-18	2012-10-14	12	42	OP	46	5380	53.8	n	0	0	0	89	80	74	79	75	72	99	86	63	29.84	29.75	0.14	13
1	2012-10-18	2012-10-14	12	42	OP	37	5387	53.87	n	0	0	0	89	80	74	79	75	72	99	86	63	29.84	29.75	0.14	13
1	2012-10-16	2012-10-14	12	42	OP	18	5417	54.17	n	0	0	0	89	79	73	75	73	70	98	82	56	29.79	29.72	0.01	1
1	2012-10-18	2012-10-14	12	42	OP	53	5443	54.43	n	0	0	0	89	80	74	79	75	72	99	86	63	29.84	29.75	0.14	13
1	2012-10-18	2012-10-14	12	42	OP	41	5469	54.69	n	0	0	0	89	80	74	79	75	72	99	86	63	29.84	29.75	0.14	13
1	2012-10-18	2012-10-14	12	42	OP	42	5496	54.96	n	0	0	0	89	80	74	79	75	72	99	86	63	29.84	29.75	0.14	13
1	2012-10-16	2012-10-14	12	42	OP	14	5512	55.12	n	0	0	0	89	79	73	75	73	70	98	82	56	29.79	29.72	0.01	1
1	2012-10-18	2012-10-14	12	42	OP	61	5548	55.48	n	0	0	0	89	80	74	79	75	72	99	86	63	29.84	29.75	0.14	13
1	2012-10-18	2012-10-14	12	42	OP	48	5559	55.59	n	0	0	0	89	80	74	79	75	72	99	86	63	29.84	29.75	0.14	13
1	2012-10-18	2012-10-14	12	42	OP	59	5586	55.86	n	0	0	0	89	80	74	79	75	72	99	86	63	29.84	29.75	0.14	13
1	2012-10-18	2012-10-14	12	42	OP	43	5656	56.56	n	0	0	0	89	80	74	79	75	72	99	86	63	29.84	29.75	0.14	13
1	2012-10-18	2012-10-14	12	42	OP	45	5656	56.56	n	0	0	0	89	80	74	79	75	72	99	86	63	29.84	29.75	0.14	13
1	2012-10-18	2012-10-14	12	42	OP	47	5717	57.17	n	0	0	0	89	80	74	79	75	72	99	86	63	29.84	29.75	0.14	13
1	2012-10-18	2012-10-14	12	42	OP	44	5758	57.58	n	0	0	0	89	80	74	79	75	72	99	86	63	29.84	29.75	0.14	13
1	2012-10-16	2012-10-14	12	42	OP	11	5842	58.42	n	0	0	0	89	79	73	75	73	70	98	82	56	29.79	29.72	0.01	1
1	2012-10-16	2012-10-14	12	42	OP	15	5870	58.7	n	0	0	0	89	79	73	75	73	70	98	82	56	29.79	29.72	0.01	1
1	2012-10-18	2012-10-14	12	42	OP	51	5956	59.56	y	99	99	0	89	80	74	79	75	72	99	86	63	29.84	29.75	0.14	13
1	2012-10-18	2012-10-14	12	42	OP	64	5999	59.99	n	0	0	0	89	80	74	79	75	72	99	86	63	29.84	29.75	0.14	13
1	2012-10-18	2012-10-14	12	42	OP	50	6047	60.47	n	0	0	0	89	80	74	79	75	72	99	86	63	29.84	29.75	0.14	13
1	2012-10-16	2012-10-14	12	42	OP	9	6049	60.49	n	0	0	0	89	79	73	75	73	70	98	82	56	29.79	29.72	0.01	1
1	2012-10-18	2012-10-14	12	42	OP	34	6067	60.67	n	0	0	0	89	80	74	79	75	72	99	86	63	29.84	29.75	0.14	13
1	2012-10-16	2012-10-14	12	42	OP	12	6098	60.98	n	0	0	0	89	79	73	75	73	70	98	82	56	29.79	29.72	0.01	1
1	2012-10-18	2012-10-14	12	42	OP	52	6192	61.92	n	0	0	0	89	80	74	79	75	72	99	86	63	29.84	29.75	0.14	13
1	2012-10-18	2012-10-14	12	42	OP	63	6205	62.05	n	0	0	0	89	80	74	79	75	72	99	86	63	29.84	29.75	0.14	13
1	2012-10-18	2012-10-14	12	42	OP	32	6208	62.08	n	0	0	0	89	80	74	79	75	72	99	86	63	29.84	29.75	0.14	13
1	2012-10-16	2012-10-14	12	42	OP	8	6241	62.41	n	0	0	0	89	79	73	75	73	70	98	82	56	29.79	29.72	0.01	1
1	2012-10-18	2012-10-14	12	42	OP	54	6348	63.48	n	0	0	0	89	80	74	79	75	72	99	86	63	29.84	29.75	0.14	13
1	2012-10-16	2012-10-14	12	42	OP	10	6421	64.21	n	0	0	0	89	79	73	75	73	70	98	82	56	29.79	29.72	0.01	1
1	2012-10-18	2012-10-14	12	42	OP	40	6429	64.29	n	0	0	0	89	80	74	79	75	72	99	86	63	29.84	29.75	0.14	13
1	2012-10-16	2012-10-14	12	42	OP	13	6480	64.8	n	0	0	0	89	79	73	75	73	70	98	82	56	29.79	29.72	0.01	1
1	2012-10-18	2012-10-14	12	42	OP	36	6546	65.46	n	0	0	0	89	80	74	79	75	72	99	86	63	29.84	29.75	0.14	13
1	2012-10-16	2012-10-14	12	42	OP	7	6577	65.77	n	0	0	0	89	79	73	75	73	70	98	82	56	29.79	29.72	0.01	1
1	2012-10-18	2012-10-14	12	42	OP	38	6653	66.53	n	0	0	0	89	80	74	79	75	72	99	86	63	29.84	29.75	0.14	13
1	2012-10-18	2012-10-14	12	42	OP	58	6670	66.7	n	0	0	0	89	80	74	79	75	72	99	86	63	29.84	29.75	0.14	13
1	2012-10-18	2012-10-14	12	42	OP	33	6708	67.08	n	0	0	0	89	80	74	79	75	72	99	86	63	29.84	29.75	0.14	13
1	2012-10-18	2012-10-14	12	42	OP	31	6748	67.48	n	0	0	0	89	80	74	79	75	72	99	86	63	29.84	29.75	0.14	13
1	2012-10-16	2012-10-14	12	42	OP	4	6763	67.63	n	0	0	0	89	79	73	75	73	70	98	82	56	29.79	29.72	0.01	1
1	2012-10-16	2012-10-14	12	42	OP	6	6856	68.56	n	0	0	0	89	79	73	75	73	70	98	82	56	29.79	29.72	0.01	1
1	2012-10-16	2012-10-14	12	42	OP	5	6933	69.33	n	0	0	0	89	79	73	75	73	70	98	82	56	29.79	29.72	0.01	1
1	2012-10-16	2012-10-14	12	42	OP	2	6944	69.44	n	0	0	0	89	79	73	75	73	70	98	82	56	29.79	29.72	0.01	1
1	2012-10-16	2012-10-14	12	42	OP	3	6970	69.7	n	0	0	0	89	79	73	75	73	70	98	82	56	29.79	29.72	0.01	1
1	2012-10-16	2012-10-14	12	42	OP	1	7325	73.25	n	0	0	0	89	79	73	75	73	70	98	82	56	29.79	29.72	0.01	1
1	2012-10-18	2012-10-14	12	42	OP	35	7371	73.71	n	0	0	0	89	80	74	79	75	72	99	86	63	29.84	29.75	0.14	13
1	2012-10-18	2012-10-14	12	42	OP	29	7398	73.98	n	0	0	0	89	80	74	79	75	72	99	86	63	29.84	29.75	0.14	13
1	2012-10-18	2012-10-14	12	42	OP	30	7981	79.81	n	0	0	0	89	80	74	79	75	72	99	86	63	29.84	29.75	0.14	13
1	2012-10-23	2012-10-21	12	43	OP	38	2668	26.68	n	0	0	0	87	80	72	72	68	64	86	69	55	29.92	29.84	0	65
1	2012-10-23	2012-10-21	12	43	OP	37	2777	27.77	n	0	0	0	87	80	72	72	68	64	86	69	55	29.92	29.84	0	65
1	2012-10-23	2012-10-21	12	43	OP	16	3327	33.27	n	0	0	0	87	80	72	72	68	64	86	69	55	29.92	29.84	0	65
1	2012-10-23	2012-10-21	12	43	OP	35	3569	35.69	n	0	0	0	87	80	72	72	68	64	86	69	55	29.92	29.84	0	65
1	2012-10-23	2012-10-21	12	43	OP	12	3597	35.97	n	0	0	0	87	80	72	72	68	64	86	69	55	29.92	29.84	0	65
1	2012-10-23	2012-10-21	12	43	OP	36	3623	36.23	n	0	0	0	87	80	72	72	68	64	86	69	55	29.92	29.84	0	65
1	2012-10-23	2012-10-21	12	43	OP	33	3808	38.08	n	0	0	0	87	80	72	72	68	64	86	69	55	29.92	29.84	0	65
1	2012-10-23	2012-10-21	12	43	OP	18	3845	38.45	n	0	0	0	87	80	72	72	68	64	86	69	55	29.92	29.84	0	65
1	2012-10-23	2012-10-21	12	43	OP	22	3958	39.58	n	0	0	0	87	80	72	72	68	64	86	69	55	29.92	29.84	0	65
1	2012-10-23	2012-10-21	12	43	OP	26	4021	40.21	n	0	0	0	87	80	72	72	68	64	86	69	55	29.92	29.84	0	65
1	2012-10-23	2012-10-21	12	43	OP	21	4070	40.7	n	0	0	0	87	80	72	72	68	64	86	69	55	29.92	29.84	0	65
1	2012-10-23	2012-10-21	12	43	OP	4	4127	41.27	n	0	0	0	87	80	72	72	68	64	86	69	55	29.92	29.84	0	65
1	2012-10-23	2012-10-21	12	43	OP	3	4157	41.57	n	0	0	0	87	80	72	72	68	64	86	69	55	29.92	29.84	0	65
1	2012-10-23	2012-10-21	12	43	OP	34	4204	42.04	n	0	0	0	87	80	72	72	68	64	86	69	55	29.92	29.84	0	65
1	2012-10-23	2012-10-21	12	43	OP	23	4232	42.32	n	0	0	0	87	80	72	72	68	64	86	69	55	29.92	29.84	0	65
1	2012-10-23	2012-10-21	12	43	OP	31	4608	46.08	n	0	0	0	87	80	72	72	68	64	86	69	55	29.92	29.84	0	65
1	2012-10-23	2012-10-21	12	43	OP	15	4613	46.13	n	0	0	0	87	80	72	72	68	64	86	69	55	29.92	29.84	0	65
1	2012-10-23	2012-10-21	12	43	OP	6	4718	47.18	n	0	0	0	87	80	72	72	68	64	86	69	55	29.92	29.84	0	65
1	2012-10-23	2012-10-21	12	43	OP	10	4767	47.67	n	0	0	0	87	80	72	72	68	64	86	69	55	29.92	29.84	0	65
1	2012-10-23	2012-10-21	12	43	OP	11	4787	47.87	n	0	0	0	87	80	72	72	68	64	86	69	55	29.92	29.84	0	65
1	2012-10-23	2012-10-21	12	43	OP	8	4853	48.53	n	0	0	0	87	80	72	72	68	64	86	69	55	29.92	29.84	0	65
1	2012-10-23	2012-10-21	12	43	OP	30	4975	49.75	n	0	0	0	87	80	72	72	68	64	86	69	55	29.92	29.84	0	65
1	2012-10-23	2012-10-21	12	43	OP	27	5008	50.08	n	0	0	0	87	80	72	72	68	64	86	69	55	29.92	29.84	0	65
1	2012-10-26	2012-10-21	12	43	OP	60	5020	50.2	n	0	0	0	79	74	70	74	69	66	97	85	74	29.53	29.44	0.02	90
1	2012-10-23	2012-10-21	12	43	OP	24	5063	50.63	n	0	0	0	87	80	72	72	68	64	86	69	55	29.92	29.84	0	65
1	2012-10-23	2012-10-21	12	43	OP	32	5077	50.77	n	0	0	0	87	80	72	72	68	64	86	69	55	29.92	29.84	0	65
1	2012-10-23	2012-10-21	12	43	OP	17	5116	51.16	n	0	0	0	87	80	72	72	68	64	86	69	55	29.92	29.84	0	65
1	2012-10-26	2012-10-21	12	43	OP	55	5403	54.03	n	0	0	0	79	74	70	74	69	66	97	85	74	29.53	29.44	0.02	90
1	2012-10-23	2012-10-21	12	43	OP	5	5507	55.07	n	0	0	0	87	80	72	72	68	64	86	69	55	29.92	29.84	0	65
1	2012-10-26	2012-10-21	12	43	OP	52	5533	55.33	n	0	0	0	79	74	70	74	69	66	97	85	74	29.53	29.44	0.02	90
1	2012-10-26	2012-10-21	12	43	OP	51	5540	55.4	n	0	0	0	79	74	70	74	69	66	97	85	74	29.53	29.44	0.02	90
1	2012-10-26	2012-10-21	12	43	OP	57	5732	57.32	n	0	0	0	79	74	70	74	69	66	97	85	74	29.53	29.44	0.02	90
1	2012-10-26	2012-10-21	12	43	OP	70	5737	57.37	n	0	0	0	79	74	70	74	69	66	97	85	74	29.53	29.44	0.02	90
1	2012-10-23	2012-10-21	12	43	OP	9	5774	57.74	n	0	0	0	87	80	72	72	68	64	86	69	55	29.92	29.84	0	65
1	2012-10-26	2012-10-21	12	43	OP	71	5793	57.93	n	0	0	0	79	74	70	74	69	66	97	85	74	29.53	29.44	0.02	90
1	2012-10-23	2012-10-21	12	43	OP	28	5847	58.47	n	0	0	0	87	80	72	72	68	64	86	69	55	29.92	29.84	0	65
1	2012-10-26	2012-10-21	12	43	OP	61	5880	58.8	n	0	0	0	79	74	70	74	69	66	97	85	74	29.53	29.44	0.02	90
1	2012-10-26	2012-10-21	12	43	OP	54	5905	59.05	n	0	0	0	79	74	70	74	69	66	97	85	74	29.53	29.44	0.02	90
1	2012-10-23	2012-10-21	12	43	OP	20	5942	59.42	n	0	0	0	87	80	72	72	68	64	86	69	55	29.92	29.84	0	65
1	2012-10-26	2012-10-21	12	43	OP	56	6005	60.05	n	0	0	0	79	74	70	74	69	66	97	85	74	29.53	29.44	0.02	90
1	2012-10-26	2012-10-21	12	43	OP	68	6030	60.3	n	0	0	0	79	74	70	74	69	66	97	85	74	29.53	29.44	0.02	90
1	2012-10-26	2012-10-21	12	43	OP	62	6050	60.5	n	0	0	0	79	74	70	74	69	66	97	85	74	29.53	29.44	0.02	90
1	2012-10-26	2012-10-21	12	43	OP	58	6071	60.71	n	0	0	0	79	74	70	74	69	66	97	85	74	29.53	29.44	0.02	90
1	2012-10-23	2012-10-21	12	43	OP	13	6089	60.89	n	0	0	0	87	80	72	72	68	64	86	69	55	29.92	29.84	0	65
1	2012-10-26	2012-10-21	12	43	OP	69	6162	61.62	n	0	0	0	79	74	70	74	69	66	97	85	74	29.53	29.44	0.02	90
1	2012-10-26	2012-10-21	12	43	OP	53	6270	62.7	n	0	0	0	79	74	70	74	69	66	97	85	74	29.53	29.44	0.02	90
1	2012-10-23	2012-10-21	12	43	OP	2	6280	62.8	n	0	0	0	87	80	72	72	68	64	86	69	55	29.92	29.84	0	65
1	2012-10-26	2012-10-21	12	43	OP	50	6317	63.17	n	0	0	0	79	74	70	74	69	66	97	85	74	29.53	29.44	0.02	90
1	2012-10-26	2012-10-21	12	43	OP	66	6346	63.46	n	0	0	0	79	74	70	74	69	66	97	85	74	29.53	29.44	0.02	90
1	2012-10-26	2012-10-21	12	43	OP	67	6349	63.49	n	0	0	0	79	74	70	74	69	66	97	85	74	29.53	29.44	0.02	90
1	2012-10-26	2012-10-21	12	43	OP	46	6371	63.71	n	0	0	0	79	74	70	74	69	66	97	85	74	29.53	29.44	0.02	90
1	2012-10-23	2012-10-21	12	43	OP	29	6442	64.42	n	0	0	0	87	80	72	72	68	64	86	69	55	29.92	29.84	0	65
1	2012-10-23	2012-10-21	12	43	OP	19	6472	64.72	n	0	0	0	87	80	72	72	68	64	86	69	55	29.92	29.84	0	65
1	2012-10-26	2012-10-21	12	43	OP	59	6494	64.94	n	0	0	0	79	74	70	74	69	66	97	85	74	29.53	29.44	0.02	90
1	2012-10-23	2012-10-21	12	43	OP	14	6507	65.07	n	0	0	0	87	80	72	72	68	64	86	69	55	29.92	29.84	0	65
1	2012-10-26	2012-10-21	12	43	OP	49	6523	65.23	n	0	0	0	79	74	70	74	69	66	97	85	74	29.53	29.44	0.02	90
1	2012-10-23	2012-10-21	12	43	OP	7	6539	65.39	n	0	0	0	87	80	72	72	68	64	86	69	55	29.92	29.84	0	65
1	2012-10-23	2012-10-21	12	43	OP	25	6681	66.81	n	0	0	0	87	80	72	72	68	64	86	69	55	29.92	29.84	0	65
1	2012-10-26	2012-10-21	12	43	OP	65	6687	66.87	n	0	0	0	79	74	70	74	69	66	97	85	74	29.53	29.44	0.02	90
1	2012-10-26	2012-10-21	12	43	OP	48	6734	67.34	n	0	0	0	79	74	70	74	69	66	97	85	74	29.53	29.44	0.02	90
1	2012-10-26	2012-10-21	12	43	OP	43	6769	67.69	n	0	0	0	79	74	70	74	69	66	97	85	74	29.53	29.44	0.02	90
1	2012-10-26	2012-10-21	12	43	OP	45	6811	68.11	n	0	0	0	79	74	70	74	69	66	97	85	74	29.53	29.44	0.02	90
1	2012-10-26	2012-10-21	12	43	OP	44	6990	69.9	n	0	0	0	79	74	70	74	69	66	97	85	74	29.53	29.44	0.02	90
1	2012-10-26	2012-10-21	12	43	OP	47	7001	70.01	n	0	0	0	79	74	70	74	69	66	97	85	74	29.53	29.44	0.02	90
1	2012-10-26	2012-10-21	12	43	OP	39	7263	72.63	n	0	0	0	79	74	70	74	69	66	97	85	74	29.53	29.44	0.02	90
1	2012-10-26	2012-10-21	12	43	OP	64	7501	75.01	n	0	0	0	79	74	70	74	69	66	97	85	74	29.53	29.44	0.02	90
1	2012-10-26	2012-10-21	12	43	OP	63	7530	75.3	n	0	0	0	79	74	70	74	69	66	97	85	74	29.53	29.44	0.02	90
1	2012-10-26	2012-10-21	12	43	OP	40	7693	76.93	n	0	0	0	79	74	70	74	69	66	97	85	74	29.53	29.44	0.02	90
1	2012-10-23	2012-10-21	12	43	OP	1	7771	77.71	y	31	31	0	87	80	72	72	68	64	86	69	55	29.92	29.84	0	65
1	2012-10-26	2012-10-21	12	43	OP	42	8127	81.27	y	4	4	0	79	74	70	74	69	66	97	85	74	29.53	29.44	0.02	90
1	2012-10-26	2012-10-21	12	43	OP	41	8915	89.15	y	205	205	0	79	74	70	74	69	66	97	85	74	29.53	29.44	0.02	90
1	2012-10-30	2012-10-28	12	44	OP	26	3529	35.29	n	0	0	0	76	64	54	54	51	47	94	64	43	29.92	29.78	0	100
1	2012-10-30	2012-10-28	12	44	OP	3	3693	36.93	n	0	0	0	76	64	54	54	51	47	94	64	43	29.92	29.78	0	100
1	2012-10-30	2012-10-28	12	44	OP	8	3844	38.44	n	0	0	0	76	64	54	54	51	47	94	64	43	29.92	29.78	0	100
1	2012-10-30	2012-10-28	12	44	OP	22	3870	38.7	n	0	0	0	76	64	54	54	51	47	94	64	43	29.92	29.78	0	100
1	2012-11-02	2012-10-28	12	44	OP	60	3891	38.91	n	0	0	0	83	71	60	70	60	48	99	74	31	29.98	29.91	0.01	88
1	2012-10-30	2012-10-28	12	44	OP	9	3982	39.82	n	0	0	0	76	64	54	54	51	47	94	64	43	29.92	29.78	0	100
1	2012-10-30	2012-10-28	12	44	OP	15	3991	39.91	n	0	0	0	76	64	54	54	51	47	94	64	43	29.92	29.78	0	100
1	2012-10-30	2012-10-28	12	44	OP	28	4292	42.92	n	0	0	0	76	64	54	54	51	47	94	64	43	29.92	29.78	0	100
1	2012-10-30	2012-10-28	12	44	OP	10	4309	43.09	n	0	0	0	76	64	54	54	51	47	94	64	43	29.92	29.78	0	100
1	2012-10-30	2012-10-28	12	44	OP	17	4341	43.41	n	0	0	0	76	64	54	54	51	47	94	64	43	29.92	29.78	0	100
1	2012-10-30	2012-10-28	12	44	OP	21	4421	44.21	n	0	0	0	76	64	54	54	51	47	94	64	43	29.92	29.78	0	100
1	2012-10-30	2012-10-28	12	44	OP	25	4428	44.28	n	0	0	0	76	64	54	54	51	47	94	64	43	29.92	29.78	0	100
1	2012-11-02	2012-10-28	12	44	OP	58	4431	44.31	n	0	0	0	83	71	60	70	60	48	99	74	31	29.98	29.91	0.01	88
1	2012-11-02	2012-10-28	12	44	OP	64	4445	44.45	n	0	0	0	83	71	60	70	60	48	99	74	31	29.98	29.91	0.01	88
1	2012-10-30	2012-10-28	12	44	OP	27	4496	44.96	n	0	0	0	76	64	54	54	51	47	94	64	43	29.92	29.78	0	100
1	2012-11-02	2012-10-28	12	44	OP	40	4557	45.57	n	0	0	0	83	71	60	70	60	48	99	74	31	29.98	29.91	0.01	88
1	2012-11-02	2012-10-28	12	44	OP	54	4677	46.77	n	0	0	0	83	71	60	70	60	48	99	74	31	29.98	29.91	0.01	88
1	2012-10-30	2012-10-28	12	44	OP	23	4764	47.64	n	0	0	0	76	64	54	54	51	47	94	64	43	29.92	29.78	0	100
1	2012-11-02	2012-10-28	12	44	OP	48	4766	47.66	n	0	0	0	83	71	60	70	60	48	99	74	31	29.98	29.91	0.01	88
1	2012-11-02	2012-10-28	12	44	OP	49	4768	47.68	n	0	0	0	83	71	60	70	60	48	99	74	31	29.98	29.91	0.01	88
1	2012-11-02	2012-10-28	12	44	OP	63	4921	49.21	n	0	0	0	83	71	60	70	60	48	99	74	31	29.98	29.91	0.01	88
1	2012-11-02	2012-10-28	12	44	OP	59	4948	49.48	n	0	0	0	83	71	60	70	60	48	99	74	31	29.98	29.91	0.01	88
1	2012-10-30	2012-10-28	12	44	OP	16	4972	49.72	n	0	0	0	76	64	54	54	51	47	94	64	43	29.92	29.78	0	100
1	2012-11-02	2012-10-28	12	44	OP	42	4977	49.77	n	0	0	0	83	71	60	70	60	48	99	74	31	29.98	29.91	0.01	88
1	2012-10-30	2012-10-28	12	44	OP	18	5020	50.2	n	0	0	0	76	64	54	54	51	47	94	64	43	29.92	29.78	0	100
1	2012-11-02	2012-10-28	12	44	OP	53	5116	51.16	n	0	0	0	83	71	60	70	60	48	99	74	31	29.98	29.91	0.01	88
1	2012-11-02	2012-10-28	12	44	OP	56	5141	51.41	n	0	0	0	83	71	60	70	60	48	99	74	31	29.98	29.91	0.01	88
1	2012-11-02	2012-10-28	12	44	OP	46	5189	51.89	n	0	0	0	83	71	60	70	60	48	99	74	31	29.98	29.91	0.01	88
1	2012-11-02	2012-10-28	12	44	OP	50	5264	52.64	n	0	0	0	83	71	60	70	60	48	99	74	31	29.98	29.91	0.01	88
1	2012-11-02	2012-10-28	12	44	OP	61	5316	53.16	n	0	0	0	83	71	60	70	60	48	99	74	31	29.98	29.91	0.01	88
1	2012-10-30	2012-10-28	12	44	OP	7	5325	53.25	n	0	0	0	76	64	54	54	51	47	94	64	43	29.92	29.78	0	100
1	2012-11-02	2012-10-28	12	44	OP	57	5358	53.58	n	0	0	0	83	71	60	70	60	48	99	74	31	29.98	29.91	0.01	88
1	2012-11-02	2012-10-28	12	44	OP	45	5411	54.11	n	0	0	0	83	71	60	70	60	48	99	74	31	29.98	29.91	0.01	88
1	2012-10-30	2012-10-28	12	44	OP	14	5429	54.29	n	0	0	0	76	64	54	54	51	47	94	64	43	29.92	29.78	0	100
1	2012-11-02	2012-10-28	12	44	OP	62	5436	54.36	n	0	0	0	83	71	60	70	60	48	99	74	31	29.98	29.91	0.01	88
1	2012-11-02	2012-10-28	12	44	OP	52	5492	54.92	n	0	0	0	83	71	60	70	60	48	99	74	31	29.98	29.91	0.01	88
1	2012-10-30	2012-10-28	12	44	OP	6	5609	56.09	n	0	0	0	76	64	54	54	51	47	94	64	43	29.92	29.78	0	100
1	2012-10-30	2012-10-28	12	44	OP	19	5658	56.58	n	0	0	0	76	64	54	54	51	47	94	64	43	29.92	29.78	0	100
1	2012-11-02	2012-10-28	12	44	OP	51	5764	57.64	n	0	0	0	83	71	60	70	60	48	99	74	31	29.98	29.91	0.01	88
1	2012-11-02	2012-10-28	12	44	OP	41	5796	57.96	n	0	0	0	83	71	60	70	60	48	99	74	31	29.98	29.91	0.01	88
1	2012-11-02	2012-10-28	12	44	OP	43	5797	57.97	n	0	0	0	83	71	60	70	60	48	99	74	31	29.98	29.91	0.01	88
1	2012-10-30	2012-10-28	12	44	OP	13	5870	58.7	n	0	0	0	76	64	54	54	51	47	94	64	43	29.92	29.78	0	100
[truncated: 21,893 more rows]
